# Supplementary material for: Discovery of potential natural dihydroorotate dehydrogenase inhibitors and their synergism with brequinar via integrated molecular docking, dynamic simulations and in vitro approach
Source: Sci Rep. 2022 Nov 9;12:19037. doi: 10.1038/s41598-022-23006-1 (PMC9646789; doi:10.1038/s41598-022-23006-1)
Supplement: Supplementary file 1 — Supplementary Information 1. [file 41598_2022_23006_MOESM1_ESM.xlsx]

## Sheet: Sheet1
Calendula officinalis
Name	Molecular Formula	Code in database
10,12-Aromadendranediol; (1b,4a,5b,6a,7a,10b,11b)-form, 10-O-a-L-Rhamnopyranoside, 12-O-b-D-glucopyranoside	C27H46O11	CO1
3,12-Dihydroxy-4-methylcholest-20(22)en-19-oic acid; (3b,4b,5a,12a,20(22)Z)-form, (19®3)-Lactone	C28H44O3	CO10
3,16-Dihydroxy-12-oleanen-28-oic acid; (3b,16b)-form, 3-O-[b-D-Galactopyranosyl-(1®3)-b-D-glucuronopyranoside], 28-O-b-D-glucopyranosyl ester	C48H76O20	CO11
3,16-Dihydroxy-12-oleanen-28-oic acid; (3b,16b)-form, 3-O-[b-D-Glucopyranosyl-(1®2)-[b-D-galactopyranosyl-(1®3)]-b-D-glucuronopyranoside], 28-O-b-D-glucopyranosyl ester	C54H86O25	CO12
3,21-Dihydroxy-12-oleanen-28-oic acid; (3b,21b)-form, 3-O-[b-D-Glucopyranosyl-(1®2)-[b-D-galactopyranosyl-(1®3)]-b-D-glucuronopyranoside], 28-O-b-D-glucopyranosyl ester	C54H86O25	CO13
5,6-Epoxy-5,6-dihydro-b,e-carotene-3,3'-diol; (9Z)-form	C40H56O3	CO17 (9Z form)
5,8-Epoxy-6-megastigmene-3,9-diol; (3S,5R,8R,9R)-form, 3-O-b-D-Glucopyranoside	C19H32O8	CO18
5,8-Epoxy-6-megastigmene-3,9-diol; (3S,5R,8S,9R)-form, 3-O-b-D-Glucopyranoside	C19H32O8	CO19
Ergostan-3-ol; (3b,5a,24S)-form	C28H50O	CO20
4(15)-Eudesmene-3,11-diol; 3b-form, 3-O-b-D-Glucopyranoside, 11-O-a-L-rhamnopyranoside	C27H46O11	CO21
Flavochrome	C40H56O	CO22
3-Hydroxy-18-oleanen-28-oic acid; 3b-form, 3-O-[b-D-Glucopyranosyl-(1®2)-[b-D-galactopyranosyl-(1®3)]-b-D-glucuronopyranoside], 28-O-b-D-glucopyranosyl ester	C54H86O24	CO25
Isorhamnetin 3-glycosides; Disaccharides, 3-O-[a-L-Rhamnopyranosyl-(1®2)-a-L-rhamnopyranoside]	C28H32O15	CO26
Isorhamnetin 3-glycosides; Disaccharides, 3-O-[b-L-Rhamnofuranosyl-(1®6)-D-glucopyranoside]	C28H32O16	CO27
Isorhamnetin 3-glycosides; Disaccharides, 3-O-[α-L-Rhamnopyranosyl-(1→3)-β-D-glucopyranoside]	C28H32O16	CO28
Isorhamnetin 3-glycosides; Disaccharides, 3-O-[α-L-Rhamnopyranosyl-(1→4)-β-D-glucopyranoside]	C28H32O16	CO29
Isorhamnetin 3-glycosides; Tri- and higher saccharides, 3-O-[a-L-Rhamnopyranosyl-(1®2)-[a-L-rhamnopyranosyl-(1®6)]-b-D-glucopyranoside]	C34H42O20	CO32
Isorhamnetin 3-glycosides; Tri- and higher saccharides, 3-O-[a-L-Rhamnopyranosyl-(1®3)-a-L-rhamnopyranosyl-(1®6)-b-D-glucopyranoside]	C34H42O20	CO33
Loliolide; (6S,7aR)-form	C11H16O3	CO34
20(29)-Lupene-3,16,28-triol; (3b,16b)-form	C30H50O3	CO35
4-Methylergosta-7,24(28)-dien-3-ol; (3b,4b,5a)-form	C29H48O	CO39
4-Methylstigmasta-7,24(28)-dien-3-ol; (3b,4b,5a,24Z)-form	C30H50O	CO41(24 Z)
Mutatochrome	C40H56O	CO42
8,10,12-Octadecatrienoic acid; (8E,10E,12Z)-form	C18H30O2	CO43
12-Oleanene-3,16-diol; (3b,16b)-form	C30H50O2	CO44
12-Oleanene-3,28-diol; 3b-form	C30H50O2	CO46
13(18)-Oleanene-3,16-diol; (3b,16b)-form	C30H50O2	CO47
12-Oleanene-3,16,28-triol; (3b,16b)-form	C30H50O3	CO48
13(18)-Oleanene-3,16,28-triol; (3b,16b)-form	C30H50O3	CO49
Oleanolic acid bisdesmosides; Triglycosides, 3-O-[b-D-Galactopyranosyl-(1®3)-b-D-glucopyranoside], 28-O-b-D-glucopyranosyl ester	C48H78O18	CO51
Oleanolic acid bisdesmosides; Triglycosides, 3-O-[b-D-Galactopyranosyl-(1®4)-b-D-glucopyranoside], 28-O-a-D-glucopyranosyl ester	C48H78O18	CO52
Oleanolic acid bisdesmosides; Triglycosides, 3-O-[b-D-Galactopyranosyl-(1®3)-b-D-glucuronopyranoside], 28-O-b-D-glucopyranosyl ester	C48H76O19	CO53
Oleanolic acid bisdesmosides; Triglycosides, 3-O-[b-D-Galactopyranosyl-(1®3)-6-O-methyl-b-D-glucuronopyranoside], 28-O-b-D-glucopyranosyl ester	C49H78O19	CO54
Oleanolic acid bisdesmosides; Tetraglycosides, 3-O-[b-D-Galactopyranosyl-(1®3)-[b-D-glucopyranosyl-(1®2)]-b-D-glucopyranoside], 28-O-b-D-glucopyranosyl ester	C54H88O23	CO55
Oleanolic acid bisdesmosides; Tetraglycosides, 3-O-[b-D-Galactopyranosyl-(1®3)-[b-D-glucopyranosyl-(1®2)]-b-D-glucuronopyranoside], 28-O-b-D-glucopyranosyl ester	C54H86O24	CO56
Oleanolic acid bisdesmosides; Tetraglycosides, 3-O-[b-D-Galactopyranosyl-(1®3)-[b-D-glucopyranosyl-(1®4)]-b-D-glucuronopyranoside], 28-O-b-D-glucopyranosyl ester	C54H86O24	CO57
Oleanolic acid 3-glycosides; Monoglycosides, 3-O-b-D-Glucuronopyranoside	C36H56O9	CO63
Oleanolic acid 3-glycosides; Diglycosides, 3-O-[b-D-Galactopyranosyl-(1®3)-b-D-glucopyranoside]	C42H68O13	CO64
Oleanolic acid 3-glycosides; Diglycosides, 3-O-[b-D-Galactopyranosyl-(1®4)-b-D-glucopyranoside]	C42H68O13	CO65
Oleanolic acid 3-glycosides; Diglycosides, 3-O-[b-D-Galactopyranosyl-(1®3)-b-D-glucuronopyranoside]	C42H66O14	CO66
Oleanolic acid 3-glycosides; Diglycosides, 3-O-[b-D-Galactopyranosyl-(1®3)-6-O-methyl-b-D-glucuronopyranoside]	C43H68O14	CO67
Oleanolic acid 3-glycosides; Diglycosides, 3-O-[b-D-Glucopyranosyl-(1®4)-b-D-glucuronopyranoside]	C42H66O14	CO68
Oleanolic acid 3-glycosides; Triglycosides, 3-O-[b-D-Galactopyranosyl-(1®3)-[b-D-glucopyranosyl-(1®2)]-b-D-glucopyranoside]	C48H78O18	CO70
Oleanolic acid 3-glycosides; Triglycosides, 3-O-[b-D-Glucopyranosyl-(1®2)-[b-D-galactopyranosyl-(1®3)]-b-D-glucuronopyranoside]	C48H76O19	CO72
Oleanolic acid 3-glycosides; Triglycosides, 3-O-[b-D-Glucopyranosyl-(1®4)-[b-D-galactopyranosyl-(1®3)]-b-D-glucuronopyranoside]	C48H76O19	CO73
Oleanolic acid glycosyl esters; Monoglycosides, Me ether, b-D-glucopyranosyl ester	C37H60O8	CO74
Stigmastan-3-ol; (3b,5a,24R)-form	C29H52O	CO78
20-Taraxastene-3,16-diol; (3b,16b)-form	C30H50O2	CO79
20-Taraxastene-3,16-diol; (3b,16b)-form, 3-Dodecanoyl	C42H72O3	CO80
20-Taraxastene-3,16-diol; (3b,16b)-form, 3-Tetradecanoyl	C44H76O3	CO81
20-Taraxastene-3,16-diol; (3b,16b)-form, 3-Hexadecanoyl	C46H80O3	CO82
20-Taraxastene-3,16,22-triol; (3b,16b,22a)-form	C30H50O3	CO83
20-Taraxastene-3,16,28-triol; (3b,16b)-form	C30H50O3	CO84
20-Taraxastene-3,16,30-triol; (3b,16b)-form	C30H50O3	CO85
20(30)-Taraxastene-3,16,28-triol; (3b,16b)-form	C30H50O3	CO86
20-Taraxasten-3-ol; 3b-form	C30H50O	CO87
20-Taraxasten-3-ol; 3b-form, Ac	C32H52O2	CO88
1,3,5-Tri-O-caffeoylquinic acid	C34H30O15	CO90
3,4,5-Tri-O-caffeoylquinic acid	C34H30O15	CO91
12-Ursene-3,16,21-triol; (3β,16β,21ξ)-form	C30H50O3	CO92
20-Ursen-12-ol; 12b-form	C30H50O	CO93
Camellia sinensis
Name	Molecular Formula
Acetophenone	C8H8O	CS1
2-Acetylpyridine	C7H7NO	CS2
2-Acetylpyrrole	C6H7NO	CS3
8-C-Ascorbylepigallocatechin 3-O-gallate	C28H24O17	CS10
Assamicain A	C44H36O22	CS11
Assamicain A; 1'-Epimer	C44H36O22	CS12
Assamicain C	C44H36O22	CS13
Benzyl alcohol; O-[b-D-Xylopyranosyl-(1®6)-D-glucopyranoside]	C18H26O10	CS14
Benzyl formate	C8H8O2	CS15
2,2',6,6'-Biphenyltetrol	C12H10O4	CS16
2-Butyl-4,5-dimethyl-3(2H)-furanone; (x)-form	C10H16O2	CS17
Cabraleahydroxylactone; 3-Epimer	C27H44O3	CS18
1(10),4-Cadinadiene; (6b,7b)-form	C15H24	CS19
Chafuroside A	C21H18O9	CS20
Chafuroside B	C21H18O9	CS21
Dehydrotheasinensin C	C30H26O15	CS23
Dammara-20,24-dien-3-ol; 3b-form, 24S,25-Epoxide	C30H50O2	CS24
Delphinidin 3-glycosides; 3-O-[4-Hydroxy-E-cinnamoyl-(®6)-b-D-galactopyranoside]	C30H27O14+	CS25
4,8-Dihydroxy-2H-furo[2,3-h]-1-benzopyran-2-one; 8-Me ether	C12H8O5	CS28
3,7-Dimethyl-1,6-octadien-3-ol; (R)-form, 3-O-[b-D-Xylopyranosyl-(1®6)-b-D-glucopyranoside]	C21H36O10	CS30
3,7-Dimethyl-2,6-octadien-1-ol; (E)-form, O-[b-D-Xylopyranosyl-(1®6)-b-D-glucopyranoside]	C21H36O10	CS31
3,3',4',5,5',7-Hexahydroxyflavan; (2R,3R)-form, 3-O-(3,4-Dihydroxy-5-methoxybenzoyl)	C23H20O11	CS47
3,3',4',5,5',7-Hexahydroxyflavan; (2R,3R)-form, 3-O-(3,5-Dihydroxy-4-methoxybenzoyl)	C23H20O11	CS48
3,3',4',5,5',7-Hexahydroxyflavan; (2R,3R)-form, 3-O-Cinnamoyl	C24H20O8	CS49
3,3',4',5,5',7-Hexahydroxyflavan-(4®8)-3,3',4',5,5',7-hexahydroxyflavan; (all-R)-form, 3''-Deoxy, 3'-O-(3,4,5-trihydroxybenzoyl)	C37H30O17	CS55
3,3',4',5,5',7-Hexahydroxyflavan-(4®8)-3,3',4',5,5',7-hexahydroxyflavan; (all-R)-form, 3''-Deoxy, 3,3'-bis(3,4,5-trihydroxybenzoyl)	C44H34O21	CS56
3,3',4',5,5',7-Hexahydroxyflavan-(4®8)-3,3',4',5,5',7-hexahydroxyflavan; (2R,2'R,3S,3'R,4S)-form	C30H26O14	CS58
3,3',4',5,5',7-Hexahydroxyflavan-(4®8)-3,3',4',5,5',7-hexahydroxyflavan; (2R,2'R,3S,3'R,4S)-form, 3'-O-(3,4,5-Trihydroxybenzoyl)	C37H30O18	CS59
3,3',4',5,5',7-Hexahydroxyflavan-(4®8)-3,3',4',5,5',7-hexahydroxyflavan; (2R,2'R,3S,3'R,4S)-form, 3''-Deoxy	C30H26O13	CS60
3,3',4',5,5',7-Hexahydroxyflavan-(4®8)-3,3',4',5,5',7-hexahydroxyflavan; (2R,2'R,3S,3'R,4S)-form, 3''-Deoxy, 3'-O-(3,4,5-trihydroxybenzoyl)	C37H30O17	CS61
3,3',4',5,5',7-Hexahydroxyflavan-(4®8)-3,3',4',5,5',7-hexahydroxyflavan; (2R,2'R,3S,3'R,4S)-form, 3'''-Deoxy	C30H26O13	CS62
3,3',4',5,5',7-Hexahydroxyflavanone; (2RS,3RS)-form	C15H12O8	CS63 R FORM
3,3',4',5,5',7-Hexahydroxyflavanone; (2RS,3RS)-form	C15H12O8	CS63 S FORM
3,15,16,21,22,28-Hexahydroxy-12-oleanen-23-oic acid; (3b,15a,16a,21b,22a)-form, 21,22-Diangeloyl, 3-O-[a-L-arabinopyranosyl-(1®3)-6-O-methyl-b-D-glucuronopyranoside], 23-Me ester	C53H80O20	CS65
3,15,16,21,22,28-Hexahydroxy-12-oleanen-23-oic acid; (3b,15a,16a,21b,22a)-form, 21-Angeloyl, 22-(2-methylbutanoyl), 3-O-[a-L-arabinopyranosyl-(1®3)-6-O-methyl-b-D-glucuronopyranoside], 23-Me ester	C53H82O20	CS66
3,15,16,21,22,28-Hexahydroxy-12-oleanen-23-oic acid; (3b,15a,16a,21b,22a)-form, 21-Angeloyl, 22-(2-methylbutanoyl), 16-Ac, 3-O-[a-L-arabinopyranosyl-(1®3)-6-O-methyl-b-D-glucuronopyranoside], 23-Me ester	C55H84O21	CS68
3-Hexen-1-ol; (Z)-form, O-[b-D-Xylopyranosyl-(1®6)-b-D-glucopyranoside]	C17H30O10	CS69
3-Hydroxy-3-methyl-2,4-nonanedione	C10H18O3	CS73
2-Hydroxy-3-octanone; (x)-form, Ac	C10H18O3	CS74
Kaempferol 3-glycosides; Diglycosides, 3-O-[b-D-Galactopyranosyl-(1®2)-b-D-glucopyranoside]	C27H30O16	CS75
Kaempferol 3-glycosides; Tri- and higher glycosides, 3-O-[b-D-Xylopyranosyl-(1®2)-[a-L-rhamnopyranosyl-(1®6)]-b-D-glucopyranoside]	C32H38O19	CS78
Kaempferol 3-glycosides; Tri- and higher glycosides, 3-O-[a-L-Rhamnopyranosyl-(1®3)-a-L-rhamnopyranosyl-(1®6)-b-D-glucopyranoside]	C33H40O19	CS79
Kaempferol 3-glycosides; Tri- and higher glycosides, 3-O-[a-L-Rhamnopyranosyl-(1®3)-4-O-acetyl-a-L-rhamnopyranosyl-(1®6)-b-D-glucopyranoside]	C35H42O20	CS80
Kaempferol 3-glycosides; Tri- and higher glycosides, 3-O-[b-D-Galactopyranosyl-(1®2)-[a-L-rhamnopyranosyl-(1®6)]-b-D-glucopyranoside]	C33H40O20	CS81
Kaempferol 3-glycosides; Tri- and higher glycosides, 3-O-[b-D-Glucopyranosyl-(1®3)-a-L-rhamnopyranosyl-(1®6)-b-D-galactopyranoside]	C33H40O20	CS82
Kaempferol 3-glycosides; Tri- and higher glycosides, 3-O-[b-D-Glucopyranosyl-(1®2)-[a-L-rhamnopyranosyl-(1®6)]-b-D-glucopyranoside]	C33H40O20	CS83
Kaempferol 3-glycosides; Tri- and higher glycosides, 3-O-[b-D-Glucopyranosyl-(1®3)-a-L-rhamnopyranosyl-(1®6)-b-D-glucopyranoside]	C33H40O20	CS84
Linalool 3,7-oxide; (3S,6S)-form, O-[b-D-Apiofuranosyl-(1®6)-b-D-glucopyranoside]	C21H36O11	CS86
Linalool 3,7-oxide; (3S,6S)-form, O-[b-D-Xylopyranosyl-(1®6)-b-D-glucopyranoside]	C21H36O11	CS87
Linalyl oxide; O-[b-D-Xylopyranosyl-(1®6)-b-D-glucopyranoside]	C21H36O11	CS88
5,7-Megastigmadien-9-one	C13H20O	CS89
5-Megastigmene-3,9-diol; (3b,9R)-form, 9-O-[b-D-Apiofuranosyl-(1®6)-b-D-glucopyranoside]	C24H42O11	CS90
2-Methoxy-4-(2-propenyl)phenol	C10H12O2	CS91
Octanoic acid	C8H16O2	CS95
12-Oleanene-3,16,21,22,23,28-hexol; (3b,16a,21b,22a)-form	C30H50O6	CS116
12-Oleanene-3,16,21,22,23,28-hexol; (3b,16a,21b,22a)-form, 21-Angeloyl, 3-O-[b-D-galactopyranosyl-(1®2)-[b-D-xylopyranosyl-(1®2)-a-L-arabinopyranosyl-(1®3)]-b-D-glucuronopyranoside]	C57H90O26	CS117
12-Oleanene-3,16,21,22,23,28-hexol; (3b,16a,21b,22a)-form, 21-Angeloyl, 22-Ac, 3-O-[b-D-xylopyranosyl-(1®2)-a-L-arabinopyranosyl-(1®3)-[b-D-galactopyranosyl-(1®2)]-b-D-glucuronopyranoside]	C59H92O27	CS118
12-Oleanene-3,16,21,22,23,28-hexol; (3b,16a,21b,22a)-form, 21-Angeloyl, 28-Ac, 3-O-[b-D-galactopyranosyl-(1®2)-[b-D-xylopyranosyl-(1®2)-a-L-arabinopyranosyl-(1®3)]-b-D-glucuronopyranoside]	C59H92O27	CS122
12-Oleanene-3,16,21,22,23,28-hexol; (3b,16a,21b,22a)-form, 21-Angeloyl, 16,22-di-Ac, 3-O-[b-D-galactopyranosyl-(1®2)-[b-D-xylopyranosyl-(1®2)-a-L-arabinopyranosyl-(1®3)]-b-D-glucuronopyranoside]	C61H94O28	CS154
12-Oleanene-3,16,21,22,23,28-hexol; (3b,16a,21b,22a)-form, 22-Angeloyl	C35H56O7	CS155
12-Oleanene-3,16,21,22,23,28-hexol; (3b,16a,21b,22a)-form, 23-Aldehyde, 21-angeloyl, 3-O-[b-D-galactopyranosyl-(1®2)-[b-D-xylopyranosyl-(1®2)-a-L-arabinopyranosyl-(1®3)]-b-D-glucuronopyranoside]	C57H88O26	CS157
12-Oleanene-3,16,21,22,23,28-hexol; (3b,16a,21b,22a)-form, 23-Aldehyde, 21-angeloyl, 16-Ac, 3-O-[b-D-galactopyranosyl-(1®2)-[b-D-xylopyranosyl-(1®2)-a-L-arabinopyranosyl-(1®3)]-b-D-glucuronopyranoside]	C59H90O27	CS163
12-Oleanene-3,16,21,22,23,28-hexol; (3b,16a,21b,22a)-form, 23-Aldehyde, 21-angeloyl, 22-Ac, 3-O-[b-D-galactopyranosyl-(1®2)-[b-D-xylopyranosyl-(1®2)-a-L-arabinopyranosyl-(1®3)]-b-D-glucuronopyranoside]	C59H90O27	CS164
12-Oleanene-3,16,21,22,23,28-hexol; (3b,16a,21b,22a)-form, 23-Aldehyde, 21-angeloyl, 22-Ac, 3-O-[b-D-galactopyranosyl-(1®2)-[b-D-glucopyranosyl-(1®2)-a-L-arabinopyranosyl-(1®3)]-b-D-glucuronopyranoside]	C60H92O28	CS165
12-Oleanene-3,16,21,22,23,28-hexol; (3b,16a,21b,22a)-form, 23-Aldehyde, 21-angeloyl, 28-Ac, 3-O-[b-D-galactopyranosyl-(1®2)-[b-D-xylopyranosyl-(1®2)-a-L-arabinopyranosyl-(1®3)]-b-D-glucuronopyranoside]	C59H90O27	CS167
12-Oleanene-3,16,21,22,23,28-hexol; (3b,16a,21b,22a)-form, 23-Aldehyde, 21-angeloyl, 28-Ac, 3-O-[b-D-galactopyranosyl-(1®2)-[b-D-glucopyranosyl-(1®2)-a-L-arabinopyranosyl-(1®3)]-b-D-glucuronopyranoside]	C60H92O28	CS168
12-Oleanene-3,16,21,22,23,28-hexol; (3b,16a,21b,22a)-form, 23-Aldehyde, 21-angeloyl, 16,22-di-Ac, 3-O-[b-D-xylopyranosyl-(1®2)-a-L-arabinopyranosyl-(1®3)-[b-D-galactopyranosyl-(1®2)]-b-D-glucuronopyranoside]	C61H92O28	CS169
12-Oleanene-3,16,21,22,23,28-hexol; (3b,16a,21b,22a)-form, 23-Aldehyde, 21-angeloyl, 16,28-di-Ac, 3-O-[b-D-galactopyranosyl-(1®2)-[b-D-xylopyranosyl-(1®2)-a-L-arabinopyranosyl-(1®3)]-b-D-glucuronopyranoside]	C61H92O28	CS170
12-Oleanene-3,16,21,22,23,28-hexol; (3b,16a,21b,22a)-form, 23-Aldehyde, 21-angeloyl, 16,22-di-Ac, 3-O-[b-D-galactopyranosyl-(1®2)-[b-D-glucopyranosyl-(1®2)-a-L-arabinopyranosyl-(1®3)]-b-D-glucuronopyranoside]	C62H94O29	CS177
12-Oleanene-3,16,21,22,23,28-hexol; (3b,16a,21b,22a)-form, 23-Aldehyde, 22-angeloyl	C35H54O7	CS179
12-Oleanene-3,16,21,22,23,28-hexol; (3b,16a,21b,22a)-form, 23-Aldehyde, 21-tigloyl, 3-O-[b-D-galactopyranosyl-(1®2)-[b-D-xylopyranosyl-(1®2)-a-L-arabinopyranosyl-(1®3)]-b-D-glucuronopyranoside]	C57H88O26	CS185
12-Oleanene-3,16,21,22,23,28-hexol; (3b,16a,21b,22a)-form, 23-Aldehyde, 21-tigloyl, 22-Ac, 3-O-[b-D-galactopyranosyl-(1®2)-[b-D-xylopyranosyl-(1®2)-a-L-arabinopyranosyl-(1®3)]-b-D-glucuronopyranoside]	C59H90O27	CS186
12-Oleanene-3,16,21,22,23,28-hexol; (3b,16a,21b,22a)-form, 23-Aldehyde, 21-tigloyl, 28-Ac, 3-O-[b-D-xylopyranosyl-(1®2)-a-L-arabinopyranosyl-(1®3)-[b-D-galactopyranosyl-(1®2)]-b-D-glucuronopyranoside]	C59H90O27	CS189
12-Oleanene-3,16,21,22,23,28-hexol; (3b,16a,21b,22a)-form, 23-Aldehyde, 21-tigloyl, 28-Ac, 3-O-[b-D-galactopyranosyl-(1®2)-[b-D-glucopyranosyl-(1®2)-a-L-arabinopyranosyl-(1®3)]-b-D-glucuronopyranoside]	C60H92O28	CS205
12-Oleanene-3,16,21,22,23,28-hexol; (3b,16a,21b,22a)-form, 23-Carboxylic acid, Me ester, 21-angeloyl, 3-O-[b-D-galactopyranosyl-(1®2)-[b-D-xylopyranosyl-(1®2)-a-L-arabinopyranosyl-(1®3)]-b-D-glucuronopyranoside]	C58H90O27	CS206
12-Oleanene-3,16,21,22,23,28-hexol; (3b,16a,21b,22a)-form, 23-Carboxylic acid, Me ester, 21-angeloyl, 22-Ac, 3-O-[b-D-galactopyranosyl-(1®2)-[b-D-xylopyranosyl-(1®2)-a-L-arabinopyranosyl-(1®3)]-b-D-glucuronopyranoside]	C60H92O28	CS207
12-Oleanene-3,16,21,22,23,28-hexol; (3b,16a,21b,22a)-form, 23-Carboxylic acid, Me ester, 21-angeloyl, 28-Ac, 3-O-[b-D-galactopyranosyl-(1®2)-[b-D-xylopyranosyl-(1®2)-a-L-arabinopyranosyl-(1®3)]-b-D-glucuronopyranoside]	C60H92O28	CS208
12-Oleanene-3,16,21,22,24,28-hexol; (3b,16a,21b,22a)-form, 24-Aldehyde		CS209
12-Oleanene-3,16,21,22,28-pentol; (3b,16a,21b,22a)-form, 21-Angeloyl, 28-Ac, 3-O-[[b-D-xylopyranosyl-(1®2)-a-L-arabinopyranosyl-(1®3)]-[b-D-galactopyranosyl-(1®2)]-b-D-glucuronopyranoside]	C59H92O26	CS210
12-Oleanene-3,16,21,22,28-pentol; (3b,16a,21b,22a)-form, 22-Angeloyl	C35H56O6	CS211
12-Oleanene-3,16,21,22,28-pentol; (3b,16a,21b,22a)-form, 21-E-Cinnamoyl, 16,22-di-Ac, 3-O-[b-D-galactopyranosyl-(1®2)-[b-D-xylopyranosyl-(1®2)-a-L-arabinopyranosyl-(1®3)]-b-D-glucuronopyranoside]	C65H94O27	CS212
12-Oleanene-3,16,21,22,28-pentol; (3b,16a,21b,22a)-form, 22-Cinnamoyl, 16,21-di-Ac, 3-O-[b-D-galactopyranosyl-(1®2)-[a-D-rhamnopyranosyl-(1®2)-a-L-arabinopyranosyl-(1®3)]-b-D-glucuronopyranoside]	C66H96O27	CS213
12-Oleanene-3,16,22,23,28-pentol; (3b,16a,22a)-form, 23-Aldehyde, 22-angeloyl, 3-O-[b-D-xylopyranosyl-(1®2)-a-L-arabinopyranosyl-(1®3)-[b-D-galactopyranosyl-(1®2)]-b-D-glucuronopyranoside]	C57H88O25	CS214
12-Oleanene-3,16,22,23,28-pentol; (3b,16a,22a)-form, 23-Aldehyde, 22-angeloyl, 3-O-[b-D-glucopyranosyl-(1®2)-a-L-arabinopyranosyl-(1®3)-[b-D-galactopyranosyl-(1®2)]-b-D-glucuronopyranoside]	C58H90O26	CS215
Oolongtheanin	C36H28O17	CS216
3,3',4',5,7-Pentahydroxyflavan; (2R,3R)-form, 3-O-(4-Hydroxybenzoyl)	C22H18O8	CS218
3,3',4',5,7-Pentahydroxyflavan; (2R,3R)-form, 3-O-(3,4-Dihydroxy-5-methoxybenzoyl)	C23H20O10	CS219
3,3',4',5,7-Pentahydroxyflavan; (2R,3R)-form, 3-O-(3,5-Dihydroxy-4-methoxybenzoyl)	C23H20O10	CS220
3,3',4',5,7-Pentahydroxyflavan; (2S,3R)-form	C15H14O6	CS221
3,3',4',5,7-Pentahydroxyflavan-(4®6)-3,3',4',5,7-pentahydroxyflavan; (2R,2'R,3R,3'R,4R)-form, 5''-Hydroxy, 3,3'-bis(3,4,5-trihydroxybenzoyl)	C44H34O21	CS225
3,3',4',5,7-Pentahydroxyflavan-(4®6)-3,3',4',5,7-pentahydroxyflavan; (2R,2'R,3R,3'R,4R)-form, 5'''-Hydroxy, 3,3'-bis(3,4,5-trihydroxybenzoyl)	C44H34O21	CS226
3,3',4',5,7-Pentahydroxyflavan-(4®6)-3,3',4',5,7-pentahydroxyflavan; (2R,2'R,3R,3'R,4R)-form, 3''-Deoxy, 5'''-hydroxy, 3,3'-bis(3,4,5-trihydroxybenzoyl)	C44H34O20	CS227
3,4',5,7,8-Pentahydroxyflavone; 7-Me ether	C16H12O7	CS228
3,4',5,7,8-Pentahydroxyflavone; 7-Me ether, 3-O-b-D-glucopyranoside	C22H22O12	CS229
2-Phenylethanol; O-[b-D-Xylopyranosyl-(1®6)-b-D-glucopyranoside]	C19H28O10	CS244
Planchol A	C14H14O6	CS245
Proepitheaflagallin	C30H24O15	CS248
Proepitheaflagallin B	C30H24O14	CS249
Prodelphinidin A2; 3'-O-(3,4,5-Trihydroxybenzoyl)	C37H28O18	CS250
Puerin A	C22H24O7	CS251
Puerin A; 5'-Hydroxy	C22H24O8	CS252
2-Pyrrolidinone; N-(2-Hydroxyphenyl)	C10H11NO2	CS257
Quercetin 3-glycosides; Tri- and higher saccharides, 3-O-[b-D-Glucopyranosyl-(1®3)-a-L-rhamnopyranosyl-(1®6)-b-D-galactopyranoside]	C33H40O21	CS260
Quercetin 3-glycosides; Tri- and higher saccharides, 3-O-[b-D-Glucopyranosyl-(1®3)-a-L-rhamnopyranosyl-(1®6)-b-D-glucopyranoside]	C33H40O21	CS261
Quercetin 3-glycosides; Tri- and higher saccharides, 3-O-[b-D-Glucopyranosyl-(1®3)-a-L-rhamnopyranosyl-(1®6)-[4-hydroxy-E-cinnamoyl-(®2)][b-L-arabinopyranosyl-(1®3)]-b-D-glucopyranoside]	C47H54O27	CS262
Stigmast-7-en-3-ol; (3b,5a,24R)-form, 3-O-b-D-Glucopyranoside	C35H60O6	CS265
Teadenol A	C14H12O6	CS267
3,4',5,7-Tetrahydroxyflavan; (2R,3R)-form, 3-O-(3,4,5-Trihydroxybenzoyl)	C22H18O9	CS268
3,4',5,7-Tetrahydroxyflavanone; (2R,3R)-form	C15H12O6	CS269
3,4',5,7-Tetrahydroxyflavan(4®6)-3,3',4',5,7-pentahydroxyflavan; (all-R)-form, 3,3'-Bis(3,4,5-trihydroxybenzoyl)	C44H34O19	CS270
3,4',5,7-Tetrahydroxyflavan(4®8)-3,3',4',5,7-pentahydroxyflavan; (all-R)-form, 3,3'-Bis(3,4,5-trihydroxybenzoyl)	C44H34O19	CS271
Theacitrin A	C37H28O18	CS273
Theacitrin A; 3'-O-(3,4,5-Trihydroxybenzoyl)	C44H32O22	CS275
Theacitrinin B	C37H28O18	CS278
Theadibenzotropolone A	C50H38O21	CS281
Theadibenzotropolone A; 3-Epimer	C50H38O21	CS282
Theadibenzotropolone A; 3''-Epimer	C50H38O21	CS283
Theaflagallin	C20H16O9	CS284
Theaflavate B	C36H28O15	CS285
Theaflavate B; 3'-O-(3,4,5-Trihydroxybenzoyl)	C43H32O19	CS286
Theaflavic acid	C21H16O10	CS287
Theaflavic acid; 3-Epimer	C21H16O10	CS288
Theaflavic acid; 3-Epimer, 3-O-(3,4,5-trihydroxybenzoyl)	C28H20O14	CS289
Theaflavin	C29H24O12	CS290
Theanine; (S)-form	C7H14N2O3	CS301
Theasinensin C	C30H26O14	CS302
Theasinensin C; 3''-Deoxy, 3,3'-bis-O-(3,4,5-trihydroxybenzoyl)	C44H34O21	CS303
Theasinensin C; Atropisomer	C30H26O14	CS304
Theasinensin C; Atropisomer, 3,3'-bis-O-(3,4,5-trihydroxybenzoyl)	C44H34O22	CS305
Theasinensin C; Atropisomer, 3''-deoxy, 3,3'-bis-O-(3,4,5-trihydroxybenzoyl)	C44H34O21	CS306
Theatribenzotropolone A	C71H52O30	CS308
4',5,7-Trihydroxyflavanone; (S)-form, 7-O-[a-L-Rhamnopyranosyl-(1®6)-b-D-glucopyranoside]	C27H32O14	CS310
4',5,7-Trihydroxyflavanone; (S)-form, 7-O-[β-D-Xylopyranosyl-(1→6)-β-D-glucopyranoside]	C26H30O14	CS315
4',5,7-Trihydroxyflavanone; (ξ)-form, 7-O-[β-D-Glucopyranosyl-(1→3)-α-L-rhamnopyranosyl-(1→2)-[β-D-xylopyranosyl-(1→6)]-β-D-glucopyranoside]	C38H50O23	CS316
4',5,7-Trihydroxyflavone; 5-O-[α-L-Rhamnopyranosyl-(1→2)-6-O-acetyl-β-D-glucopyranoside]	C29H32O15	CS317
4',5,7-Trihydroxyflavone; 5-O-[α-L-Rhamnopyranosyl-(1→2)-β-D-glucopyranoside]	C27H30O14	CS318
4',5,7-Trihydroxyflavone; 5-O-[a-L-Rhamnopyranosyl-(1®4)-b-D-glucopyranoside]	C27H30O14	CS320
4',5,7-Trihydroxyflavone; 5-O-[a-L-Rhamnopyranosyl-(1®4)-6-O-acetyl-b-D-glucopyranoside]	C29H32O15	CS321
4',5,7-Trihydroxyflavone(6®1,7®O®2)-b-D-glucoside	C21H18O9	CS322
Uric acid; 1,3,7,9-Tetra-Me	C9H12N4O3	CS323
Xanthocerin	C13H12O5	CS324
Cannabis sativa
Name	Molecular Formula
4-(2-Aminoethyl)phenol	C8H11NO	CNS1
Cannabichromanone	C20H28O4	CNS6
Cannabichromene	C21H30O2	CNS10
Cannabichromenic acid	C22H30O4	CNS14
Cannabichromevarinic acid	C20H26O4	CNS15
Cannabicitran	C21H30O2	CNS16
Cannabicoumaronone	C21H28O3	CNS17
Cannabicyclol	C21H30O2	CNS19
Cannabicyclolic acid	C22H30O4	CNS20
Cannabidivarin	C19H26O2	CNS21
Cannabicyclovarin	C19H26O2	CNS22
Cannabidinodiol	C21H26O2	CNS23
Cannabidiol	C21H30O2	CNS24
Cannabidiolic acid	C22H30O4	CNS25
Cannabidiorcol	C17H22O2	CNS26
Cannabidivarinic acid; (R,R)-form	C20H26O4	CNS27
Cannabidivarinic acid; (S,S)-form	C20H26O4	CNS28
Cannabielsoic acid A	C22H30O5	CNS29
Cannabielsoic acid B	C22H30O5	CNS30
Cannabielsoic acid B; 3-Propyl analogue	C20H26O5	CNS31
Cannabielsoin A	C21H30O3	CNS32
Cannabielsoin A; 3-Propyl analogue	C19H26O3	CNS33
Cannabifuran	C21H26O2	CNS34
Cannabigerol	C21H32O2	CNS35
Cannabigerol; Mono-Me ether	C22H34O2	CNS40
Cannabigerovarin	C19H28O2	CNS41
Cannabigerovarinic acid	C20H28O4	CNS42
Cannabiglendol	C19H28O3	CNS43
Cannabimovone	C21H30O4	CNS44
Cannabinol	C21H26O2	CNS45
Cannabinolic acid	C22H26O4	CNS48
Cannabiorcol	C17H18O2	CNS51
Cannabiorcol; 6aR,7,8,10aR-Tetrahydro	C17H22O2	CNS52
Cannabioxepane	C21H22O2	CNS53
Cannabiripsol	C21H32O4	CNS54
Cannabisativine	C21H39N3O3	CNS61
Cannabisativine; 1'-Deoxy, 2'-ketone	C21H37N3O2	CNS62
Cannabisin A	C34H30N2O8	CNS63
Cannabisin B; (±)-form	C34H32N2O8	CNS64
Cannabisin B; (±)-form, 6-Me ether	C35H34N2O8	CNS65
Cannabisin B; (±)-form, 3',6-Di-Me ether	C36H36N2O8	CNS66
Cannabisin E	C36H38N2O9	CNS67
Cannabisin E; 7-Deoxy, 7,8-didehydro	C36H36N2O8	CNS68
Cannabisol	C43H60O4	CNS69
Cannabisin G	C36H36N2O8	CNS70
Cannabispiradienone	C15H14O3	CNS71
b-Cannabispiranol	C15H20O3	CNS73
b-Cannabispiranol; 4-Ac	C17H22O4	CNS74
b-Cannabispiranol; 4-Epimer	C15H20O3	CNS75
b-Cannabispiranol; 4-Ketone	C15H18O3	CNS76
b-Cannabispiranol; O-De-Me, 7'-Me ether	C15H20O3	CNS78
b-Cannabispiranol; 2,3-Didehydro	C15H18O3	CNS79
b-Cannabispiranol; 2,3-Didehydro, O-de-Me, 7'-Me ether	C15H18O3	CNS80
b-Cannabispiranol; 2,3,5,6-Tetradehydro	C15H16O3	CNS81
b-Cannabispiranol; 2,3,5,6-Tetradehydro, O-de-Me, 7'-Me ether	C15H16O3	CNS82
Cannabispirenone A; (S)-form	C15H16O3	CNS83
Cannabitetrol	C21H30O5	CNS84
Cannabitriol	C21H30O4	CNS85
Cannabivarichromene	C19H26O2	CNS86
Cannabivarin	C19H22O2	CNS87
Canniprene	C21H26O4	CNS88
3-Carboxy-1-methylpyridinium betaine	C7H7NO2	CNS89
3(15),7-Caryophylladien-6-ol; (6a,7Z)-form	C15H24O	CNS90
Dehydrocannabifuran	C21H24O2	CNS96
5,7-Dihydroxy[indan-1-spirocyclohexane]	C14H18O2	CNS98
5,7-Dihydroxy[indan-1-spirocyclohexane]; 5-Me ether	C15H20O2	CNS99
5,7-Dihydroxy[indan-1-spirocyclohexane]; 7-Me ether	C15H20O2	CNS100
2,4-Dihydroxy-6-pentylbenzoic acid	C12H16O4	CNS101
1-(3,4-Dihydroxyphenyl)-2-(3,5-dihydroxyphenyl)ethane; 3,3'-Di-Me ether	C16H18O4	CNS102
1-(3,4-Dihydroxyphenyl)-2-(3,5-dihydroxyphenyl)ethane; 3',4-Di-Me ether	C16H18O4	CNS103
1-(3,5-Dihydroxyphenyl)-2-[4-hydroxy-3-(3-methyl-2-butenyl)phenyl]ethane; 3-Me ether	C20H24O3	CNS104
1-(3,5-Dihydroxyphenyl)-2-(4-hydroxyphenyl)ethane	C14H14O3	CNS105
1-(3,5-Dihydroxyphenyl)-2-(4-hydroxyphenyl)ethane; 3-Me ether	C15H16O3	CNS106
3-(3,7-Dimethyl-2,6-octadienyl)-2,4-dihydroxy-6-pentylbenzoic acid; (E)-form	C22H32O4	CNS107
3-(3,7-Dimethyl-2,6-octadienyl)-2,4-dihydroxy-6-pentylbenzoic acid; (Z)-form	C22H32O4	CNS108
3-(3,7-Dimethyl-2,6-octadienyl)-2,4-dihydroxy-6-pentylbenzoic acid; (E)-form, 4-Me ether	C23H34O4	CNS113
2-Dodecanone	C12H24O	CNS119
1,4-Epoxy-p-menthane	C10H18O	CNS120
Ergost-4-en-3-one; (24R)-form	C28H46O	CNS123
3,11-Eudesmadiene; (5a,7b,10b)-form	C15H24	CNS124
6-Geranyl-3',4',5,7-tetrahydroxyflavone; 3'-Me ether	C26H28O6	CNS125
8-C-β-D-Glucopyranosyl-3',4',5,7-tetrahydroxyflavone; 7-O-β-D-Glucopyranoside	C27H30O16	CNS126
8-C-β-D-Glucopyranosyl-3',4',5,7-tetrahydroxyflavone; 2''-O-β-D-Glucopyranosyl	C27H30O16	CNS127
8-C-β-D-Glucopyranosyl-4',5,7-trihydroxyflavone; 2''-O-β-D-Glucopyranosyl	C27H30O15	CNS128
8-C-β-D-Glucopyranosyl-4',5,7-trihydroxyflavone; 4'-Me ether	C22H22O10	CNS129
Grossamide	C36H36N2O8	CNS130
4-Hydroxyphenethylamine	C8H11NO	CNS132
4-Hydroxyphenethylamine; N-(4-Hydroxy-E-cinnamoyl)	C17H17NO3	CNS133
4-Hydroxyphenethylamine; N-(3,4-Dihydroxy-E-cinnamoyl)	C17H17NO4	CNS134
4-Hydroxyphenethylamine; N-(4-Hydroxy-3-methoxy-E-cinnamoyl)	C18H19NO4	CNS135
3-Hydroxystigmasta-5,22-dien-7-one; (3b,22E)-form	C29H46O2	CNS136
Isocannabispiran	C15H18O3	CNS139
Isoleucine; (2S,3S)-form, N-Tri-Me, betaine	C9H19NO2	CNS142
D4-Isotetrahydrocannabinol	C21H30O2	CNS143
D4(8)-Isotetrahydrocannabinol	C21H30O2	CNS144
D8-Isotetrahydrocannabinol	C21H30O2	CNS145
D8-Isotetrahydrocannabinol; 5-Epimer	C21H30O2	CNS146
D7-Isotetrahydrocannabivarin	C19H26O2	CNS149
m-Mentha-1(6),8-dien-3-ol	C10H16O	CNS151
Neoechinulin A	C19H21N3O2	CNS153
Nonanal	C9H18O	CNS154
Orientin‡; 7-O-b-D-Glucopyranoside	C27H30O16	CNS155
Orientin‡; 2''-b-D-Glucopyranosyl	C27H30O16	CNS156
2-Oxo-D3-tetrahydrocannabinol	C21H28O3	CNS157
2,4,5,6-Phenanthrenetetrol; 9,10-Dihydro, 2,6-di-Me ether	C16H16O4	CNS161
2,4,6-Phenanthrenetriol; 9,10-Dihydro, 2-Me ether	C15H14O3	CNS162
Sesquicannabigerol	C26H40O2	CNS163
D1-Tetrahydrocannabidivarol	C19H26O2	CNS164
D8-Tetrahydrocannabinol; (6aR,10aR)-form	C21H30O2	CNS165
Δ8-Tetrahydrocannabinol; (6aR,10aR)-form, 10R-Hydroxy	C21H30O3	CNS166
Δ8-Tetrahydrocannabinol; (6aR,10aR)-form, 10S-Hydroxy	C21H30O3	CNS167
D1(6)-Tetrahydrocannabinolic acid A	C22H30O4	CNS173
D1-Tetrahydrocannabivarolic acid	C20H26O4	CNS189
3',4',5,7-Tetrahydroxy-6-prenylflavone; 3'-Me ether	C21H20O6	CNS191
2,3,4-Trihydroxy-2-methylbutanoic acid; (2R,3R)-form	C5H10O5	CNS192
4',5,7-Trihydroxy-6-prenylflavone	C20H18O5	CNS193
Trimethylvinylammonium(1+); Hydroxide	C5H13NO	CNS194
Vitexin; 4'-Me ether	C22H22O10	CNS195
Vitexin; 2''-b-D-Glucopyranosyl	C27H30O15	CNS196
Citrullus colocynthis
Name	Molecular Formula
Citrullonol	C30H42O2	CC1
Cucurbitacin T	C31H44O7	CC2
Dotriacontanoic acid	C32H64O2	CC3
6-Glucosyl-4',5,7-trihydroxy-6-(4-hydroxybenzyl)flavone	C28H26O11	CC10
6-Glucosyl-4',5,7-trihydroxy-6-(4-hydroxybenzyl)flavone; 4'-O-b-D-Glucopyranoside	C34H36O16	CC11
8-Glucosyl-4',5,7-trihydroxy-6-(4-hydroxybenzyl)flavone	C28H26O11	CC12
1-Hentriacontanol	C31H64O	CC14
1-Heptacosanol	C27H56O	CC15
Hexadecanoic acid; Nonyl ester	C25H50O2	CC16
Hexanorcucurbitacin F; 2,3-Diketone, 2-O-b-D-glucopyranoside (of enol)	C30H42O10	CC17
4-Hydroxybenzyl alcohol; a-Me ether	C8H10O2	CC18
2-Methyl-19-triacontenoic acid; (x)-form, Tridecyl ester	C44H86O2	CC19
1-Nonacosanol	C29H60O	CC20
2,7,16,20,25-Pentahydroxycucurbita-1,5,23-triene-3,11,22-trione; (7b,16a,20R,23E)-form, 25-Ac, 2-O-b-D-glucopyranoside	C38H54O14	CC23
2,16,20,25-Tetrahydroxycucurbita-5,23-diene-3,11,22-trione; (2b,16a,20R)-form, 25-Ac	C32H46O8	CC24
2,16,20,25-Tetrahydroxycucurbita-1,5,23-triene-3,11,22-trione; (16a,20R,23E)-form	C30H42O7	CC25
2,16,20,25-Tetrahydroxycucurbita-1,5,23-triene-3,11,22-trione; (16a,20R,23E)-form, 25-Ac, 2-O-b-D-glucopyranoside	C38H54O13	CC27
2,16,20,25-Tetrahydroxycucurbita-1,5,23-triene-3,11,22-trione; (16a,20R,23E)-form, 23,24-Dihydro	C30H44O7	CC28
2,16,20,25-Tetrahydroxycucurbita-1,5,23-triene-3,11,22-trione; (16a,20R,23E)-form, 23,24-Dihydro, 2-O-b-D-glucopyranoside	C36H54O12	CC29
Tricosanoic acid; Heptadecyl ester	C40H80O2	CC31
1,11-Undecanediol; Mono-Ac	C13H26O3	CC35
Citrus aurantium
Name	Molecular Formula
Apigenin 7-glycosides; 7-O-[a-L-Rhamnopyranosyl-(1®2)-b-D-glucopyranoside]	C27H30O14	CA1
Auraptene‡	C19H22O3	CA2
Auraptenol‡; (S)-form	C15H16O4	CA3
2,6,10-Farnesatrien-1-ol; (2Z,6E)-form	C15H26O	CA9
3',4',5,6,7,8-Hexahydroxyflavone; 3',4'-Di-Me ether	C17H14O8	CA11
3,4',5,6,7,8-Hexahydroxyflavone; 3,4',6,7,8-Penta-Me ether	C20H20O8	CA12
3',4',5,6,7,8-Hexamethoxyflavone	C21H22O8	CA13
19-Hydroxydeacetylnomilinic acid; 17-O-b-D-Glucopyranoside	C32H46O16	CA14
19-Hydroxydeacetylnomilinic acid; 3,19-Lactone, 17-O-b-D-glucopyranoside	C32H44O15	CA15
Ichanexic acid	C26H32O11	CA16
Isolimonic acid; 17-O-b-D-Glucopyranoside	C32H44O15	CA17
1-Isopropyl-2-methylbenzene	C10H14	CA18
Pentacosane	C25H52	CA20
3,4',6,7,8-Pentahydroxyflavone; Penta-Me ether	C20H20O7	CA21
3',5,7-Trihydroxy-4'-methoxyflavanone; (S)-form, 7-O-[a-L-Rhamnopyranosyl-(1®2)-b-D-glucopyranoside]	C28H34O15	CA25
3',5,7-Trihydroxy-4'-methoxyflavone; 7-O-[a-L-Rhamnopyranosyl-(1®2)-b-D-glucopyranoside]	C28H32O15	CA26
1-Tritriacontanol	C33H68O	CA27
Curcuma longa
Name	Molecular Formula
1,10-Bisaboladiene-3,4-diol; (3S,4S,6R,7S)-form	C15H26O2	CL1
2,10-Bisaboladiene-1,4-diol	C15H26O2	CL2
1,3,5,10-Bisabolatetraen-9-one; (R)-form	C15H20O	CL3
1,3(15),10-Bisabolatrien-9-ol; Ketone	C15H22O	CL4
1,3,10-Bisabolatrien-9-one	C15H22O	CL5
Calebin A	C21H20O7	CL7
Curcumin; 1,2-Dihydro	C21H22O6	CL8
Curcumin; Demethoxy	C20H18O5	CL9
Curcumin; Bis(demethoxy)	C19H16O4	CL10
Curcumin dimer 1	C42H38O12	CL11
Curcumin dimer 2	C42H38O12	CL12
Curcumin dimer 3	C42H38O12	CL13
Curcumin III	C21H20O4	CL14
Curcumin III; 3'-Methoxy	C22H22O5	CL15
Curcumin III; 3',3''-Dimethoxy	C23H24O6	CL16
Cyclocurcumin	C21H20O6	CL17
7-(1,3-Cyclohexadienyl)-5-hydroxy-2,6-dimethyl-2-hepten-4-one	C15H22O2	CL18
4,5-Dihydroxy-7(11),9-guaiadien-8-one; (4b,5b)-form	C15H22O3	CL19
1,2-Dimethyl-4-(6-methyl-4-heptenyl)-1,3-cyclohexadiene	C16H26	CL20
5,8-Epoxy-7(11),9-guaiadien-8-ol; (1a,4b,5b,8b)-form	C15H22O2	CL21
5,8-Epoxy-7(11),9-guaiadien-8-ol; (1b,4b,5b,8b)-form	C15H22O2	CL22
3-Hydroxy-1,10-bisaboladien-9-one	C15H24O2	CL23
1-Hydroxy-1,3,5,10-bisabolatetraen-9-one	C15H20O2	CL24
2-Hydroxy-1,3,5,10-bisabolatetraen-9-one	C15H20O2	CL25
2-Hydroxy-1,3,5-bisabolatrien-9-one; (x)-form	C15H22O2	CL26
4-Hydroxy-7(11),9-guaiadien-8-one; (1a,4b,5b)-form	C15H22O2	CL27
2-(3-Hydroxy-4-methylphenyl)-5-methyl-4-hexen-3-one	C14H18O2	CL28
4-(4-Methylphenyl)-2-pentanone; (S)-form	C12H16O	CL29
8-Oxo-1(10),4,7(11)-germacratrien-13-al	C15H20O2	CL30
Bicycloturmeronol	C15H22O2	CL34
Bisabolocurcumin ether	C36H42O8	CL37
1,7-Bis(4-hydroxyphenyl)-1,4,6-heptatrien-3-one; (all-E)-form	C19H16O3	CL43
1,9-Bis(4-hydroxyphenyl)-2,7-nonadiene-4,6-dione	C21H20O4	CL45
1,5-Bis(4-hydroxyphenyl)-1,4-pentadien-3-one; (E,E)-form	C17H14O3	CL48
Curcumin	C21H20O6	CL51
Curcumin L	C15H26O	CL56
3-Hydroxy-1,10-bisaboladien-9-one	C15H24O2	CL68
7-Hydroxy-1,7-bis(4-hydroxy-3-methoxyphenyl)-1-heptene-3,5-dione	C21H22O7	CL72
3-Hydroxy-1,7-bis(4-hydroxyphenyl)-6-heptene-1,5-dione	C19H18O5	CL76
Longpene B	C15H24O2	CL80
Terpecurcumin I	C36H42O7	CL82
Terpecurcumin B	C36H44O7	CL84
Terpecurcumin D	C36H42O8	CL85
Demethoxycurcumin		CL97
Bisdemethoxycurcumin		CL98
(1E,6E)-1-(3,4-dihydroxyphenyl)-7-(4-hydroxy-3-methoxyphenyl)hepta-1,6-diene-3,5-dione		CL99
(1E,6E)-1-(3,4-dihydroxyphenyl)-7-(4-hydroxy-3-methoxyphenyl)hepta-1,6-diene-3,5-dione		CL100
1,7-Bis(3,4-dihydroxyphenyl)hepta-1,6-diene-3,5-dione		CL101
(1E,4E)-1,5-Bis(4-hydroxy-3-methoxyphenyl)penta-1,4-dien-3-one		CL102
(1E,4E,6E)-1,7-Bis(4-hydroxyphenyl)hepta-1,4,6-trien-3-one		CL103
Terpecurcumin A		CL104
Demethoxybisabolocurcumin ether		CL105
Terpecurcumin U		CL106
Terpecurcumin S		CL107
Didemethoxybisabolocurcumin ether		CL108
Terpecurcumin C		CL109
Terpecurcumin J		CL110
Terpecurcumin K		CL111
Terpecurcumin L		CL112
Terpecurcumin M		CL113
Terpecurcumin N		CL114
Terpecurcumin O		CL115
Terpecurcumin P		CL116
Terpecurcumin Q		CL117
Terpecurcumin R		CL118
Terpecurcumin V		CL119
Terpecurcumin W		CL120
Terpecurcumin T		CL121
beta-Atlantone		CL122
Curlone		CL123
(6R,7R)-bisabolone		CL124
Curculonone A		CL125
Curculonone B		CL126
Curculonone C		CL127
Curculonone D		CL128
Bisacurone A		CL129
Bisacurone B		CL130
Bisacurone C		CL131
Bisacurone		CL132
Ar-tumerol		CL133
Intermedin B		CL134
(S)-α-turmerone		CL135
Ar-turmerone		CL136
Turmeronol B		CL137
Turmeronol A		CL138
(6S)-2-hydroxy-6-(4-hydroxy-3-methylphenyl)-2-methylheptan-4-one		CL139
(6S)-2-Methoxy-2-methyl-6-(3-methyl-4-hydroxyphenyl)-4-heptanone		CL140
Curzerenone		CL141
Curcumenol		CL142
Isocurcumenol		CL143
Procurcumenol		CL144
Zedoarondiol		CL145
Curcumanolide A		CL146
Curcumanolide B		CL147
6-Methyl-7-(3-oxobutyl)bicyclo[4.1.0]heptan-3-one		CL148
Apigenin		CL149
Luteolin		CL150
Luteolin-7-O-β-d-glucopyranoside		CL151
4-Hydroxybenzaldehyde		CL152
4-Hydroxy-benzoic acid		CL153
Vanillin		CL154
Vanillic acid		CL155
p-Hydroxycinnamic acid		CL156
Coniferyl aldehyde		CL157
3,4-Dihydroxycinnamic acid		CL158
(E)-ferulic acid		CL159
Dehydrozingerone		CL160
Ethyl ferulate		CL161
(Z)-ferulic acid		CL162
(+)-Rhododendrol		CL163
4-(4-Hydroxyphenyl) butan-2-one		CL164
Zingerone		CL165
β-Sitosterol		CL166
Daucosterol		CL167
Stigmasterol		CL168
(1E,6E)-1-(3,4-dihydroxyphenyl)-7-(4-hydroxyphenyl)-1,6-heptadiene-3,5-dione		CL169
Curcumalongin C		CL170
(1E,4E)-1-(4-hydroxy-3-methoxyphenyl)-5-(4-hydroxyphenyl)-1,4-pentadien-3-one		CL171
(4Z,6E)-5-hydroxy-1,7-bis-(4- hydroxyphenyl)-4,6-heptadien-3-one		CL172
(4Z,6E)-(+)-1,5-dihydroxy-1,7-bis-(4- hydroxyphenyl)-4,6-heptadien-3-one		CL173
(4Z,6E)-(−)-1,5-dihydroxy-1-(4-hydroxy-3- methoxyphenyl)-7-(4-hydroxyphenyl)-4,6- heptadien-3-one		CL174
(4Z,6E)-(+)-1,5-dihydroxy-7-(4-hydroxy-3- methoxyphenyl)-1-(4-hydroxyphenyl)-4,6- heptadien-3-one		CL175
(4Z,6E)-1,5-dihydroxy-1,7-bis(4-hydroxy-3- methoxyphenyl)-4,6-heptadien-3-one		CL176
Curcumalongin A		CL177
Terpecurcumin E		CL178
Terpecurcumin F		CL179
Terpecurcumin G		CL180
Bisabocurcumin		CL181
Terpecurcumin H		CL182
Terpecurcumin X		CL183
Terpecurcumin Y		CL184
Bisabolone-9-one		CL185
[1R-[1α(S);4α,5β]]-6-(5-hydroxy-4-methoxy- 4-methyl-2-cyclohexen-1-yl)-2-methyl-2- hepten-4-one		CL186
2,5-Dihydroxybisabola-3,10-diene		CL187
4,5-Dihydroxybisabola-2,10-diene		CL188
[1S-[1α,2β,5β(R)]]-5-(1,5-dimethyl-4- hexenyl)-2-methyl-3-cyclohexene-1,2-diol		CL189
[1R-[1α(S);4α]]-6-(4-hydroxy-4-methyl-2- cyclohexen-1-yl)-2-methyl-2-hepten-4-one		CL190
(6S)-6-[(1R,4S,5S)-4,5-dihydroxy-4-methyl-2- cyclohexen-1-yl]-2-methyl-2-hepten-4-one		CL191
2-Methoxy-5-hydroxybisabola-3,10-diene- 9-one		CL192
2,8-Epoxy-5-hydroxybisabola-3,10-diene- 9-one		CL193
5α-Hydroxyl-1β-bisabolon-9-one		CL194
5β-Hydroxyl-1β-bisabolon-9-one		CL195
Longpene C		CL196
Longpene D		CL197
4-Methylene-5-hydroxybisabola-2,10-diene- 9-one		CL198
(6S)-2-methyl-6-[(1R,5S)-(4-methene-5-hydroxyl- 2-cyclohexen)-2-hepten-4-one]		CL199
α-Turmerone		CL200
Ar-dihydroturmerone		CL201
8-Hydroxyl-ar-turmerone		CL202
6-(4-Hydroxymethylphenyl)-2-methyl-hept-2- en-4-one		CL203
(6S)-2-methyl-6-(4-formylphenyl)-2-hepten- 4-one		CL204
(1S,6E,10S)-6,10-dimethyl-3-(1- methylethylidene)-11-oxabicyclo[8.1.0]undec- 6-en-4-one		CL205
(6E,10S)-6,10-dimethyl-3-(1- methylethylidene)-6-cyclodecene-1,4-dione		CL206
(2E)-2-[(3E,7E)-4,8-dimethyl-10-oxo-3,7- cyclodecadien-1-ylidene]-propanal		CL207
(1S,3aS,8aS)-2,3,3a,7,8,8a-hexahydro-1-hydroxy- 1,4-dimethyl-7-(1-methylethylidene)- 6(1H)-azulenone		CL208
(1S,3aR,8aS)-octahydro-1-hydroxy-1-methyl- 4-methylene-7-(1-methylethylidene)-6(1H)- azulenone		CL209
(1S,3aS,8aR)-2,3,3a,7,8,8a-hexahydro- 1,8a-dihydroxy- 1,4-dimethyl-7-(1- methylethylidene)-6(1H)-azulenone		CL210
Zedoardiol		CL211
Zedoalactone F		CL212
1,10-Dehydro-10-deoxy-9-oxozedoarondiol		CL213
6α-Hydroxycurcumanolide A		CL214
Curcumaone J		CL215
(6S)-2-methyl-6-(4-hydroxy-3-methylphenyl)- 2-hepten-4-one		CL216
(1S,6R,7R)-1-methyl-4-(1-methylethylidene)- 7-(3-oxobutyl)-bicyclo[4.1.0]heptan-3-one		CL217
2-(2,5-Dihydroxy-4-methylcyclohex-3-enyl) propanoic acid		CL218
2-Methyl-6-(2-cyclohexen-4-one)-2-hepten- 4-one		CL219
2-Methyl-6-(4-hydroxyphenyl)-2-hepten-4-one		CL220
(6R)-[(1R)-1,5-dimethylhex-4-enyl]-3-methylcyclohex- 2-en-1-one		CL221
Longpene A		CL222
Apigenin-7-O-β-d-glucopyranoside		CL223
Luteolin-7-O-(6″-p-hydroxybenzoyl-β-d-glucopyranoside		CL224
Quercetin-3-O-α-l-rhamnopyranoside		CL225
Quercetin-3-O-β-d-glucuronide		CL226
Kaempferol-3-O-α-l-rhamnopyranoside		CL227
Dihydroquercetin 7-O-β-d-glucoside		CL228
Myricetin 3-O-β-d-rutinoside		CL229
6-(4,5-Dihydroxy-4-methyl-cyclohex-2-en- 1-yl)-2-hydroxy-2-methylheptan-4-one		CL230
Cyclodocosalactone		CL231
3,4-Dimethoxycinnamone		CL232
(2R,4R)-6-(4′-Hydroxyphenyl)hexane-2,4-diol		CL233
4″-(4′′′-Hydroxyphenyl-3′′′-methoxy)- 2″-oxo-3″-butenyl-3-(4′-hydroxyphenyl)- propenoate		CL234
4″-(4′′′-Hydroxyphenyl)-2″-oxo-3″- butenyl-3-(4′-hydroxyphenyl-3′-methoxy)- propenoate		CL235
2-(2′-Methyl-1′-propenyl)-4,6-dimethyl- 7-hydroxyquinoline		CL236
Quercetin-3-O-α-l-rhap-(1→2)-[α-l-rhap-(1→6)]-β-dgalactopyranoside		CL237
Quercetin-3-O-α-l-rhap-(1→2)-β-d-galactopyranoside		CL238
Quercetin-3-O-α-l-rhap-(1→6)-β-d-galactopyranoside		CL239
Quercetin-3-O-α-l-rhap-(1→2)-α-l-rhamnopyranoside		CL240
Quercetin-3-O-α-l-rhap-(1→2)-β-d-glucuronide		CL241
Kaempferol-3-O-α-l-rhap-(1→2)-[α-l-rhap-(1→6)]-β-dgalactopyranoside		CL242
Kaempferol-3-O-α-l-rhap-(1→2)-β-d-galactopyranoside		CL243
Kaempferol-3-O-α-l-rhap-(1→2)-α-l-rhamnopyranoside		CL244
Ephedra sinica
Name	Molecular Formula
Aphelandrine; (+)-form, 17,18-Diepimer	C28H36N4O4	ES8
Aphelandrine; (+)-form, 17,18-Diepimer, 26-methoxy	C29H38N4O5	ES9
Aphelandrine; (+)-form, 17,18-Diepimer, 30-methoxy, Me ether	C30H40N4O5	ES10
Aphelandrine; (+)-form, 17,18-Diepimer, deoxy, 30-methoxy	C29H38N4O5	ES11
Benzylamine; N-Me	C8H11N	ES12
Na-Cinnamoylhistamine; (E)-1H-form, 4''-Hydroxy, 3''-methoxy	C15H17N3O3	ES13
2-Dimethylamino-1-phenyl-1-propanol; (1R,2S)-form	C11H17NO	ES19
5,11,14,17-Eicosatetraenoic acid; (all-Z)-form	C20H32O2	ES20
Ephedrannin A	C30H20O11	ES21
Lucenin 3	C26H28O15	ES37
Mahuannin C	C30H24O10	ES38
Mahuannin D	C30H24O9	ES39
2-(Methylamino)-1-phenyl-1-propanol; (1R,2S)-form	C10H15NO	ES41
2-(Methylamino)-1-phenyl-1-propanol; (1S,2S)-form	C10H15NO	ES42
1-Phenyl-1,2-propanedione	C9H8O2	ES43
Procyanidin A1; (2S,2'R,3S,3'R,4S)-form	C30H24O12	ES44
Procyanidin A1; (2S,2'R',3S,3'S',4S)-form	C30H24O12	ES45
Procyanidin A1; (all-S)-form	C30H24O12	ES46
3,4',5,7-Tetrahydroxyflavan(2®7,4®8)-3,4',5,7-tetrahydroxyflavan; (2R,2''R,3R,3''R,4R)-form	C30H24O10	ES48
3,4',5,7-Tetrahydroxyflavan(2®7,4®8)-3,4',5,7-tetrahydroxyflavan; (2S,2''R,3S,3''R,4S)-form	C30H24O10	ES49
3,4',5,7-Tetrahydroxy-8-methoxyflavone; 3-O-b-D-Glucopyranoside	C22H22O12	ES50
4',5,7-Trihydroxyflavone; 5-O-a-L-Rhamnopyranoside	C21H20O9	ES51
Tyrosine; (S)-form, N,N,N-Tri-Me, betaine	C12H18NO3+	ES52
Euphorbia lactea
Name	Molecular Formula
16-Hydroxyingenol	C20H28O6	EL1
Ingol; 8-Tigloyl, 3,12-di-Ac	C29H40O9	EL2
Euphorbia royleana
Name	Molecular Formula
Cycloroylenol	C30H50O	ER1
3,8-Dihydroxy-6H-dibenzo[b,d]pyran-6-one	C13H8O4	ER2
5-Glutinen-3-ol; 3a-form	C30H50O	ER13
5-Glutinen-3-ol; 3b-form	C30H50O	ER14
14-Taraxeren-3-ol; 3a-form	C30H50O	ER15
Euphorbia tirucalli
Name	Molecular Formula
Cycloeuphordenol	C30H50O	ET1
Ellagic acid; 2,3-Di-Me ether, 7-O-[a-L-rhamnopyranosyl-(1®6)-b-D-glucopyranoside]	C28H30O17	ET2
Euphorbinol	C31H52O	ET6
1-Friedelanol; 1a-form	C30H52O	ET7
Ingol; 8-(2-Methylbutanoyl), 3,7,12-tri-Ac	C31H44O10	ET8
Ingol; 8-Me ether, 3,7,12-tri-Ac	C27H38O9	ET9
24-Methylcycloarta-20(22),25-dien-3-ol; (3b,20(22)Z,24S)-form	C31H50O	ET10
24-Methylcycloart-20-en-3-ol; (3b,24R)-form	C31H52O	ET11
4,9,12,13,20-Pentahydroxy-1,6-tigliadien-3-one; (4b,9a,12b,13a)-form, 12-(2Z,4E-Octadienoyl), 13-Ac	C30H40O8	ET12
4,9,12,13,20-Pentahydroxy-1,6-tigliadien-3-one; (4b,9a,12b,13a)-form, 12-(2Z,4E,6-Decatrienoyl), 13-Ac	C32H42O8	ET13
4,9,12,13,20-Pentahydroxy-1,6-tigliadien-3-one; (4b,9a,12b,13a)-form, 12-(2,4,6,8-Tetradecatetraenoyl), 13-Ac	C36H48O8	ET14
4,9,12,13,20-Pentahydroxy-1,6-tigliadien-3-one; (4b,9a,12b,13a)-form, 13-(2,4,6,8,10-Tetradecapentaenoyl), 12-Ac	C36H46O8	ET15
4,9,12,13,20-Pentahydroxy-1,6-tigliadien-3-one; (4b,9a,12b,13a)-form, 12-(2,4,6,8,10-Tetradecapentaenoyl), 13-Ac	C36H46O8	ET16
Stigmasta-5,22-dien-3-ol; (3b,17x,20x,22E,24x)-form	C29H48O	ET17
14-Taraxeren-6-ol; 6a-form	C30H50O	ET18
1,2,3,4-Tetrahydro-6-hydroxy-1-methyl-3-isoquinolinecarboxylic acid; (1x,3x)-form	C11H13NO3	ET19
9,12,13,20-Tetrahydroxy-1,6-tigliadien-3-one; (4b,9a,12b,13a)-form	C20H28O5	ET20
Tirucallin A	C55H34O34	ET21
Lawsonia inermis
Name	Molecular Formula
5,7-Dihydroxy-2H-1-benzopyran-2-one; 5-O-(2-Propenyl)	C12H10O4	LI5
3,28-Dihydroxy-12,20-ursadien-23-oic acid; 3b-form	C30H46O4	LI9
3,28-Dihydroxy-12,20-ursadien-23-oic acid; 3b-form, Me ester	C31H48O4	LI10
8-Hydroxy-2-methyl-1,4-naphthoquinone	C11H8O3	LI11
2-Hydroxy-1,4-naphthoquinone	C10H6O3	LI12
Lawsonadeem	C22H12O6	LI13
Lawsonicin	C20H24O6	LI15
3,29-Lupanediol; (3b,20S)-form	C30H52O2	LI16
3-Methyl-1-nonacosanol; (x)-form	C30H62O	LI19 GAMA FORM
1,2,4-Naphthalenetriol; 4-O-b-D-Glucopyranoside	C16H18O8	LI20
1,2,4-Naphthalenetriol; 1,4-Di-O-b-D-glucopyranoside	C22H28O13	LI22
Stigmast-5-ene-3,8-diol; (3b,8b,24R)-form	C29H50O2	LI23
Stigmast-4-en-3-ol; (3b,24R)-form	C29H50O	LI24
2',3',4',6'-Tetrahydroxyacetophenone; 2'-O-b-D-Glucopyranoside	C14H18O10	LI26
1,3,6,7-Tetrahydroxyxanthone; 7-Me ether, 3,6-di-Ac	C18H14O8	LI27
1,3,6,7-Tetrahydroxyxanthone; 3,7-Di-Me ether, 6-Ac	C17H14O7	LI28
1,3,6,7-Tetrahydroxyxanthone; 6,7-Di-Me ether	C15H12O6	LI29
Nigella sativa
Name	Molecular Formula
Butyl ethyl disulfide	C6H14S2	NS1
Butyl propyl disulfide	C7H16S2	NS2
6,7-Dihydroxy-1-methylisoquinoline; Di-Me ether	C12H13NO2	NS3
6,7-Dihydroxy-1-methylisoquinoline; Di-Me ether, N-oxide	C12H13NO3	NS4
4-(3,4-Dihydroxyphenyl)-3-buten-1-ol; (E)-form, 3',4'-Di-Me ether, 1-O-(9Z-octadecenoyl)	C30H48O4	NS5
4-(3,4-Dihydroxyphenyl)-3-buten-1-ol; (E)-form, 3',4'-Di-Me ether, 1-O-(9Z,12Z-octadecadienoyl)	C30H46O4	NS7
Diisopropyl disulfide	C6H14S2	NS8
3,7-Dimethyl-6-octen-1-ol; (R)-form	C10H20O	NS10
Dithymoquinone	C20H24O4	NS11
7,8-Epoxy-3,12(18)-dolabelladiene-2,10-diol; (2b,7a,8b,10b)-form, 2,10-Bis(3-pyridinecarbonyl)	C32H38N2O5	NS12
7,8-Epoxy-3,12-dolabelladiene-2,10,15,18-tetrol; (2b,7a,8b,10b)-form, 18-Hydroperoxide, 10-(3-pyridinecarbonyl), 2,15-dibenzoyl	C40H43NO9	NS13
7,8-Epoxy-3,12-dolabelladiene-2,10,15,18-tetrol; (2b,7a,8b,10b)-form, 18-Hydroperoxide, 2,10-bis(3-pyridinecarbonyl), 15-benzoyl	C39H42N2O9	NS14
7,8-Epoxy-3,12(18)-dolabelladiene-2,10,15-triol; (2b,7a,8b,10b)-form, 10-(3-Pyridinecarbonyl), 2,15-dibenzoyl	C40H43NO7	NS17
7,8-Epoxy-3,12(18)-dolabelladiene-2,10,15-triol; (2b,7a,8b,10b)-form, 2,10-Bis(3-pyridinecarbonyl), 15-butanoyl	C36H44N2O7	NS18
7,8-Epoxy-3,12(18)-dolabelladiene-2,10,15-triol; (2b,7a,8b,10b)-form, 2,10-Bis(3-Pyridinecarbonyl),15-hexanoyl	C38H48N2O7	NS19
7,8-Epoxy-3,12(18)-dolabelladiene-2,10,15-triol; (2b,7a,8b,10b)-form, 2,10-Bis(3-pyridinecarbonyl), 15-benzoyl	C39H42N2O7	NS20
7,8-Epoxy-3,12(18)-dolabelladiene-2,10,15-triol; (2b,7a,8b,10b)-form, 2,10-Bis(3-pyridinecarbonyl), 15-phenylacetyl	C40H44N2O7	NS22
Ethyl propyl disulfide	C5H12S2	NS24
4-Hydroxy-4-methyl-2-cyclohexen-1-one; (x)-form	C7H10O2	NS26 GAMA FORM
2-Isopropyl-5-methyl-1,4-benzenediol	C10H14O2	NS29
Kaempferol 3-glycosides; Tri- and higher glycosides, 3-O-[b-D-Glucopyranosyl-(1®2)-b-D-galactopyranosyl-(1®2)-b-D-glucopyranoside]	C33H40O21	NS30
p-Mentha-3,6-diene-2,5-dione	C10H12O2	NS31
Nigeglanine	C12H14N2O	NS34
Nigellicine	C13H14N2O3	NS37
Nigellidine	C18H18N2O2	NS38
6-Nonadecanone	C19H38O	NS42
6-Octadecenoic acid	C18H34O2	NS44
7-Octadecenoic acid	C18H34O2	NS45
Quercetin 3-glycosides; Tri- and higher saccharides, 3-O-[b-D-Glucopyranosyl-(1®2)-b-D-galactopyranosyl-(1®2)-b-D-glucopyranoside]	C33H40O22	NS47
Quercetin 3-glycosides; Tri- and higher saccharides, 3-O-[4-Hydroxy-3-methoxycinnamoyl-(®6)-b-D-glucopyranosyl-(1®2)-b-D-galactopyranosyl-(1®2)-b-D-glucopyranoside]	C43H48O25	NS48
Salfredin B11	C13H12O4	NS49
16-Tricosen-7-ol	C23H46O	NS52
3,13,29-Trihydroxy-28-oleananoic acid; (3b,13b)-form, 28®13 Lactone	C30H48O4	NS53
Panax ginseng
Name	Molecular Formula
Arginine; (S)-form, N2-b-D-Fructopyranos-1-yl	C12H24N4O7	PG2
Arginine; (S)-form, N2-[a-D-Glucopyranosyl-(1®4)-b-D-fructopyranos-1-yl]	C18H34N4O12	PG3
Benzyl alcohol; O-[b-D-Xylopyranosyl-(1®6)-D-glucopyranoside]	C18H26O10	PG4
10-Chloro-1,16-heptadecadiene-4,6-diyne-3,9-diol	C17H23ClO2	PG5
10-Chloro-1-heptadecene-4,6-diyne-3,9-diol	C17H25ClO2	PG6
Dammara-20(22),24-diene-3,12-diol; (3b,12b,20E)-form, 3-O-b-D-Glucopyranoside	C36H60O7	PG8
Dammara-20(22),24-diene-3,12-diol; (3b,12b,20E)-form, 3-O-[b-D-Glucopyranosyl-(1®2)-b-D-glucopyranoside]	C42H70O12	PG9
Dammara-20(22),24-diene-3,12-diol; (3b,12b,20Z)-form, 3-O-b-D-Glucopyranoside	C36H60O7	PG10
Dammara-20(22),24-diene-3,12-diol; (3b,12b,20Z)-form, 3-O-[b-D-Glucopyranosyl-(1®2)-6-O-acetyl-b-D-glucopyranoside]	C44H72O13	PG11
Dammara-20,24-diene-3,12-diol; (3b,12b)-form, 3-O-b-D-Glucopyranoside	C36H60O7	PG12
Dammara-20,24-diene-3,12-diol; (3b,12b)-form, 3-O-[b-D-Glucopyranosyl-(1®2)-b-D-glucopyranoside]	C42H70O12	PG13
Dammara-20,24-diene-3,12-diol; (3b,12b)-form, 3-O-[b-D-Glucopyranosyl-(1®2)-6-O-acetyl-b-D-glucopyranoside]	C44H72O13	PG14
Dammara-5,24-diene-3,7,12,20-tetrol; (3b,7b,12b,20S)-form, 20-O-b-D-Glucopyranoside	C36H60O9	PG15
Dammara-20(22),25-diene-3,6,12,24-tetrol; (3b,6a,12b,20(22)E,24x)-form, 6-O-b-D-Glucopyranoside	C36H60O9	PG19
Dammara-20(22),24-diene-3,6,12-triol; (3b,6a,12b,20E)-form	C30H50O3	PG22
Dammara-20(22),24-diene-3,6,12-triol; (3b,6a,12b,20E)-form, 6-O-b-D-Glucopyranoside	C36H60O8	PG25
Dammara-20(22),24-diene-3,6,12-triol; (3b,6a,12b,20E)-form, 6-O-(6-O-Acetyl-b-D-glucopyranoside)	C38H62O9	PG26
Dammara-20(22),24-diene-3,6,12-triol; (3b,6a,12b,20E)-form, 6-O-[a-L-Rhamnopyranosyl-(1®2)-b-D-glucopyranoside]	C42H70O12	PG27
Dammara-20(22),24-diene-3,6,12-triol; (3b,6a,12b,20Z)-form, 6-O-[a-L-Rhamnopyranosyl-(1®2)-b-D-glucopyranoside]	C42H70O12	PG28
Dammara-20,24-diene-3,6,12-triol; (3b,6a,12b)-form, 6-O-b-D-Glucopyranoside	C36H60O8	PG32
Dammara-20,24-diene-3,6,12-triol; (3b,6a,12b)-form, 6-O-(6-O-Acetyl-b-D-glucopyranoside)	C38H62O9	PG33
Dammara-20,24-diene-3,6,12-triol; (3b,6a,12b)-form, 6-O-[a-L-Rhamnopyranosyl-(1®2)-b-D-glucopyranoside]	C42H70O12	PG34
Dammarane-3,6,12,20,25-pentol; (3b,6a,12b,20R)-form, 6-O-[a-L-Rhamnopyranosyl-(1®2)-b-D-glucopyranoside]	C42H74O14	PG42
Dammar-23-ene-3,6,12,20,25-pentol; (3b,6a,12b,20S,23E)-form, 25-Hydroperoxide, 20-O-b-D-glucopyranoside	C36H62O11	PG52
Dammar-25-ene-3,6,12,20,24-pentol; (3b,6a,12b,20S,24x)-form, 20-O-b-D-Glucopyranoside	C36H62O10	PG62
Dammar-22-ene-3,12,20,25-tetrol; (3b,12b,20S,22E)-form, 3-O-[b-D-Glucopyranosyl-(1®2)-b-D-glucopyranoside], 20-O-[b-D-glucopyranosyl-(1®6)-b-D-glucopyranoside]	C54H92O24	PG76
Dammar-23-ene-3,12,20,25-tetrol; (3b,12b,20S,23x)-form, 3-O-[b-D-Glucopyranosyl-(1®2)-b-D-glucopyranoside], 20-O-b-D-glucopyranoside	C48H82O19	PG89
Dammar-24-ene-3,6,12,20-tetrol; (3b,6a,12b,20R)-form	C30H52O4	PG90
Dammar-24-ene-3,6,12,20-tetrol; (3b,6a,12b,20R)-form, 6-O-b-D-Glucopyranoside	C36H62O9	PG93
Dammar-24-ene-3,6,12,20-tetrol; (3b,6a,12b,20R)-form, 6-O-[a-L-Rhamnopyranosyl-(1®2)-b-D-glucopyranoside]	C42H72O13	PG95
Dammar-24-ene-3,6,12,20-tetrol; (3b,6a,12b,20S)-form	C30H52O4	PG100
Dammar-24-ene-3,6,12,20-tetrol; (3b,6a,12b,20S)-form, 6-O-[2-Butenoyl-(®6)-b-D-glucopyranoside], 20-O-b-D-glucopyranoside	C46H76O15	PG103
Dammar-24-ene-3,6,12,20-tetrol; (3b,6a,12b,20S)-form, 6-O-[a-L-Rhamnopyranosyl-(1®2)-b-D-glucopyranoside]	C42H72O13	PG123
Dammar-24-ene-3,6,12,20-tetrol; (3b,6a,12b,20S)-form, 6-O-[a-L-Rhamnopyranosyl-(1®2)-b-D-glucopyranoside], 20-O-b-D-glucopyranoside	C48H82O18	PG126
Dammar-24-ene-3,6,12,20-tetrol; (3b,6a,12b,20S)-form, 6-O-[b-D-Glucopyranosyl-(1®2)-b-D-glucopyranoside]	C42H72O14	PG147
Dammar-24-ene-3,6,12,20-tetrol; (3b,6a,12b,20S)-form, 6-O-[b-D-Glucopyranosyl-(1®2)-b-D-glucopyranoside], 20-O-b-D-glucopyranoside	C48H82O19	PG148
Dammar-24-ene-3,6,12,20-tetrol; (3b,6a,12b,20S)-form, 20-O-[a-L-Arabinofuranosyl-(1®6)-b-D-glucopyranoside]	C41H70O13	PG149
Dammar-24-ene-3,6,12,20-tetrol; (3b,6a,12b,20S)-form, 20-O-[b-D-Xylopyranosyl-(1®4)-a-L-arabinopyranosyl-(1®6)-b-D-glucopyranoside]	C46H78O17	PG150
Dammar-24-ene-3,6,12,20-tetrol; (3b,6a,12b,20S)-form, 3,20-Di-O-b-D-glucopyranoside	C42H72O14	PG151
Dammar-24-ene-3,6,12,20-tetrol; (3b,6a,12b,20S)-form, 6,20-Di-O-b-D-glucopyranoside	C42H72O14	PG152
Dammar-24-ene-3,6,12,20-tetrol; (3b,6a,12b,20S)-form, 12-Ketone, 20-O-b-D-glucopyranoside	C36H60O9	PG153
Dammar-25-ene-3,12,20,24-tetrol; (3b,12b,20S,24R)-form, 3,20-Di-O-b-D-glucopyranoside	C42H72O14	PG154
Dammar-25-ene-3,12,20,24-tetrol; (3b,12b,20S,24R)-form, 24-Hydroperoxide, 3-O-[b-D-glucopyranosyl-(1®2)-b-D-glucopyranoside], 20-O-b-D-glucopyranoside	C48H82O20	PG155
Dammar-25-ene-3,12,20,24-tetrol; (3b,12b,20S,24S)-form, 24-Hydroperoxide, 3-O-[b-D-glucopyranosyl-(1®2)-b-D-glucopyranoside], 20-O-b-D-glucopyranoside	C48H82O20	PG156
Dammar-25-ene-3,12,20,24-tetrol; (3b,12b,20S,24x)-form, 24-Ketone, 3-O-[b-D-glucopyranosyl-(1®2)-b-D-glucopyranoside], 20-b-D-glucopyranoside	C48H80O19	PG157
Dammar-25-ene-3,12,20,24-tetrol; (3b,12b,20x,24x)-form, 3-O-[b-D-Glucopyranosyl-(1®2)-b-D-glucopyranoside], 20-O-b-D-glucopyranoside	C48H82O19	PG158
Dammar-24-ene-3,12,20-triol; (3a,12b,20S)-form	C30H52O3	PG159
Dammar-24-ene-3,12,20-triol; (3b,12b,20R)-form, 3-O-b-D-Glucopyranoside	C36H62O8	PG160
Dammar-24-ene-3,12,20-triol; (3b,12b,20R)-form, 3-O-[b-D-Glucopyranosyl-(1®2)-b-D-glucopyranoside]	C42H72O13	PG161
Dammar-24-ene-3,12,20-triol; (3b,12b,20S)-form	C30H52O3	PG162
Dammar-24-ene-3,12,20-triol; (3b,12b,20S)-form, 3-O-b-D-Glucopyranoside	C36H62O8	PG163
Dammar-24-ene-3,12,20-triol; (3b,12b,20S)-form, 3-O-[b-D-Glucopyranosyl-(1®2)-b-D-glucopyranoside], 20-O-b-D-glucopyranoside	C48H82O18	PG164
Dammar-24-ene-3,12,20-triol; (3b,12b,20S)-form, 3-O-[b-D-Glucopyranosyl-(1®2)-b-D-glucopyranoside], 20-O-[a-L-arabinofuranosyl-(1®6)-b-D-glucopyranoside]	C53H90O22	PG165
Dammar-24-ene-3,12,20-triol; (3b,12b,20S)-form, 3-O-[b-D-Glucopyranosyl-(1®2)-b-D-glucopyranoside], 20-O-[a-L-arabinopyranosyl-(1®6)-b-D-glucopyranoside]	C53H90O22	PG166
Dammar-24-ene-3,12,20-triol; (3b,12b,20S)-form, 3-O-[b-D-Glucopyranosyl-(1®2)-b-D-glucopyranoside], 20-O-[b-D-glucopyranosyl-(1®6)-b-D-glucopyranoside]	C54H92O23	PG167
Dammar-24-ene-3,12,20-triol; (3b,12b,20S)-form, 3-O-[b-D-Glucopyranosyl-(1®2)-b-D-glucopyranoside], 20-O-[b-D-xylopyranosyl-(1®2)-a-L-arabinofuranosyl-(1®6)-b-D-glucopyranoside]	C58H98O26	PG168
Dammar-24-ene-3,12,20-triol; (3b,12b,20S)-form, 3-O-[b-D-Glucopyranosyl-(1®2)-b-D-glucopyranoside], 20-O-[b-D-xylopyranosyl-(1®4)-a-L-arabinopyranosyl-(1®6)-b-D-glucopyranoside]	C58H98O26	PG169
Dammar-24-ene-3,12,20-triol; (3b,12b,20S)-form, 3-O-[b-D-Glucopyranosyl-(1®2)-b-D-glucopyranoside], 20-O-[b-D-xylopyranosyl-(1®3)-b-D-glucopyranosyl-(1®6)-b-D-glucopyranoside]	C59H100O27	PG170
Dammar-24-ene-3,12,20-triol; (3b,12b,20S)-form, 3-O-[6-O-Acetyl-b-D-glucopyranosyl-(1®2)-b-D-glucopyranoside], 20-O-[a-L-arabinopyranosyl-(1®6)-b-D-glucopyranoside]	C55H92O23	PG173
Dammar-24-ene-3,12,20-triol; (3b,12b,20S)-form, 3-O-[6-O-Malonyl-b-D-glucopyranosyl-(1®2)-b-D-glucopyranoside], 20-O-b-D-glucopyranoside	C51H84O21	PG180
Dammar-24-ene-3,12,20-triol; (3b,12b,20S)-form, 3-O-[6-O-Malonyl-b-D-glucopyranosyl-(1®2)-b-D-glucopyranoside], 20-O-[a-L-arabinopyranosyl-(1®6)-b-D-glucopyranoside]	C56H92O25	PG181
Dammar-24-ene-3,12,20-triol; (3b,12b,20S)-form, 3-O-[6-O-Malonyl-b-D-glucopyranosyl-(1®2)-b-D-glucopyranoside], 20-O-[b-D-glucopyranosyl-(1®6)-b-D-glucopyranoside]	C57H94O26	PG182
Dammar-24-ene-3,12,20-triol; (3b,12b,20S)-form, 3-O-[b-D-Glucopyranosyl-(1®6)-6-O-acetyl-b-D-glucopyranoside], 20-O-[a-L-arabinofuranosyl-(1®6)-b-D-glucopyranoside]	C55H92O23	PG195
Dammar-24-ene-3,12,20-triol; (3b,12b,20S)-form, 3-O-[b-D-Glucopyranosyl-(1®2)-b-D-glucopyranoside], 20-O-[b-D-xylopyranosyl-(1®6)-b-D-glucopyranoside]	C53H90O22	PG199
2,6-Di-tert-butyl-1,4-benzenediol	C14H22O2	PG203
9,10-Dihydroxy-4,6-heptadecadiyn-3-one; (9S,10S)-form	C17H26O3	PG213
9,10-Dihydroxy-4,6-heptadecadiyn-3-one; (9S,10S)-form, 3S(?)-Alcohol	C17H28O3	PG214
3,3-Dimethylhexane	C8H18	PG215
20,25-Epoxydammarane-3,12-diol; (3b,12b,20R)-form	C30H52O3	PG216
20,25-Epoxydammarane-3,6,12-triol; (3b,6a,12b,20R)-form	C30H52O4	PG225
12,23-Epoxydammar-24-ene-3,20-diol; (3b,12b,20S,23R)-form, 3,20-Di-O-b-D-glucopyranoside	C42H70O13	PG228
12,23-Epoxydammar-24-ene-3,6,20-triol; (3b,6a,12b,20S,23R)-form, 20-O-b-D-Glucopyranoside	C36H60O9	PG232
Ergost-5-en-3-ol; (3b,24x)-form	C28H48O	PG239
4,11-Eudesmadiene; (7b,10b)-form	C15H24	PG240
Ginsenine	C13H14N2O2	PG241
Ginsenol	C15H26O	PG242
Ginsenoyne I	C17H26O2	PG243
Ginsenoyne M	C32H46O2	PG244
Ginsenoyne M; D3,15-Isomer	C32H46O2	PG245
Ginsenoyne N	C32H46O2	PG246
Ginsinsene	C15H24	PG247
N2-g-Glutamylarginine; L,L-form	C11H21N5O5	PG248
Glycerol 1,3-dialkanoates; Glycerol 1,3-dihexadecanoate	C35H68O5	PG249
1,16-Heptadecadiene-4,6-diyne-3,9,10-triol	C17H24O3	PG251 (3R, 9R, 10R) FORM
1,9-Heptadecadiene-4,6-diyn-3-ol; (R)-(Z)-form	C17H24O	PG252
1,9-Heptadecadiene-4,6-diyn-3-ol; (S)-(Z)-form	C17H24O	PG260
1,9-Heptadecadiene-4,6-diyn-3-ol; (S)-(Z)-form, (Z,Z)-(9,12-Octadecadienoyl)	C35H54O2	PG261(S)-(Z)-form, (Z,Z)-(9,12-)
9,16-Heptadecadiene-4,6-diyn-3-ol; (Z)-form, 9,10-Epoxide, Ac	C19H26O3	PG262
9,16-Heptadecadiene-4,6-diyn-3-one; (Z)-form, 9R,10S-Epoxide	C17H22O2	PG263(Z)-form, 9R,10S
1,8,10-Heptadecatriene-4,6-diyne-3,12-diol; (all-E)-form	C17H22O2	PG264 (all-E)-form
1,9,16-Heptadecatriene-4,6-diyn-3-ol; (–)-(Z)-form, 9,10-Epoxide	C17H22O2	PG265
1,9,16-Heptadecatriene-4,6-diyn-3-ol; (–)-(Z)-form, 9,10-Epoxide, Ac	C19H24O3	PG266
1,9,16-Heptadecatriene-4,6-diyn-3-ol; (–)-(Z)-form, 9,10-Epoxide, 9,12-octadecadienoyl(Z,Z-)	C35H52O3	PG267(–)-(Z)-form-(Z,Z-)
1,4,9-Heptadecatrien-6-yn-3-ol; (3S,4E,9Z)-form	C17H26O	PG268(3S,4E,9Z)-form
1-Heptadecene-4,6-diyne-3,9-diol	C17H26O2	PG269
8-Heptadecene-4,6-diyne-3,10-diol; (E)-form, 10-Ac	C19H28O3	PG270
1-Heptadecene-4,6-diyne-3,9,10-triol; (3R,9R,10R)-form	C17H26O3	PG271
1-Heptadecene-4,6-diyne-3,9,10-triol; (3R,9R,10R)-form, 10-Ac	C19H28O4	PG272(3R,9R,10R)-form
9-Heptadecene-4,6-diyn-3-one; (Z)-form, 9R,10S-Epoxide	C17H24O2	PG274(Z)-form, 9R,10S
9-Heptadecene-4,6-diyn-3-one; (Z)-form, 9R,10S-Epoxide, 3-alcohol	C17H26O2	PG275(Z)-form, 9R,10S-
9-Heptadecene-4,6-diyn-3-one; (Z)-form, 9R,10S-Epoxide, 3-alcohol, Ac	C19H28O3	PG276(Z)-form, 9R,10S-
Hexatriacontanoic acid	C36H72O2	PG279
10-Hydroperoxy-1,8-heptadecadiene-4,6-diyn-3-ol	C17H24O3	PG280
1-Hydroxy-9-heptadecene-4,6-diyn-3-one; (Z)-form, Me ether, 9R,10S-epoxide	C18H26O3	PG283 (Z)-form, 9R,10S
16-Hydroxy-9,17-octadecadiene-12,14-diynoic acid; (x)-form, Aldehyde, 9x,10x-epoxide	C18H24O3	PG284 gama-form,9,10 gama
Kaempferol 3-glycosides; Diglycosides, 3-O-[b-D-Glucopyranosyl-(1®2)-b-D-galactopyranoside]	C27H30O16	PG287
b-Neoclovene	C15H24	PG291
Oleanolic acid bisdesmosides; Diglycosides, 3-O-a-L-Arabinopyranoside, 28-O-b-D-glucopyranosyl ester	C41H66O12	PG296
Oleanolic acid bisdesmosides; Triglycosides, 3-O-[b-D-Glucopyranosyl-(1®2)-b-D-glucuronopyranoside], 28-O-b-D-glucopyranosyl ester	C48H76O19	PG297
Oleanolic acid bisdesmosides; Tetraglycosides, 3-O-[b-D-Glucopyranosyl-(1®2)-b-D-glucuronopyranoside], 28-O-[b-D-glucopyranosyl-(1®6)-b-D-glucopyranosyl] ester	C54H86O24	PG298
Oxalic acid; Dibutyl ester	C10H18O4	PG301
5-Oxo-2-pyrrolidinecarboxylic acid; (S)-form, 2-Methylpropyl ester	C9H15NO3	PG302
Panaginsene	C15H24	PG304
3(15)-Panasinsanene	C15H24	PG305
10-Panasinsanene	C15H24	PG306
3-Panasinsanol; 3aOH-form	C15H26O	PG307
3-Panasinsanol; 3bOH-form	C15H26O	PG308
Panaxene	C15H24	PG310
Panaxydol	C17H24O2	PG312
Panaxydol; 9,12-Octadecadienoyl(Z,Z-)	C35H54O3	PG313
Panaxydol; 3-Ketone	C17H22O2	PG314
Panaxydol; 1,2-Dihydro, 1-chloro, 2-hydroxy	C17H25ClO3	PG315
Perlolyrine	C16H12N2O2	PG316
Polyacetyleneginsenoside RO	C65H100O21	PG317
2-Pyrrolidinone	C4H7NO	PG318
6,13-Tetradecadiene-1,3-diyne; (Z)-form, 8,9-Epoxide		PG323
13-Tetradecene-1,3-diyne-6,7-diol	C14H20O2	PG324
4,5,6,7-Tetrahydro-1H-imidazo[4,5-c]pyridine-6-carboxylic acid; (S)-form	C7H9N3O2	PG325
Panax ginseng Tetrapeptide	C18H33N7O7	PG326
2,3,4-Trimethyldecane	C13H28	PG327
1,4-Undecadiene	C11H20	PG333
Physalis peruviana
Name	Molecular Formula
6-Chloro-4,5,14,17,20,23-hexahydroxy-1-oxowitha-2,24-dienolide; (4b,5b,6a,14a,17bOH,20S,22R,23a)-form	C28H39ClO9	PP1
6-Chloro-4,5,14,17,20-pentahydroxy-1-oxowitha-2,24-dienolide; (4b,5b,6a,14a,17bOH,20S,22R)-form	C28H39ClO8	PP2
6-Chloro-5,14,17,20-tetrahydroxy-1-oxowitha-2,24-dienolide; (5b,6a,14a,17bOH,20S,22R)-form	C28H39ClO7	PP4
6-Chloro-4,5,17,20-tetrahydroxy-1-oxowitha-2,14,24-trienolide; (4b,5b,6a,17bOH,20S,22R)-form	C28H37ClO7	PP5
1-O-Cinnamoylglucose; b-D-Pyranose-(E)-form, 6-O-b-D-Glucopyranosyl	C21H28O12	PP6
14,20-Epoxy-3,17-dihydroxy-1-oxowitha-5,24-dienolide; (3b,14a,17b,20S,22R)-form, 3-O-b-D-Glucopyranoside	C34H48O11	PP7
14,20-Epoxy-17-hydroxy-1-oxowitha-3,5,24-trienolide; (14a,17b,20S,22R)-form	C28H36O5	PP8
5,6-Epoxy-4,14,15-trihydroxy-1-oxowitha-2,24-dienolide; (4b,5b,6b,14b,15a,20S,22R)-form	C28H38O7	PP9
5,6-Epoxy-14,17,20-trihydroxy-1-oxowith-24-enolide; (5b,6b,14a,17bOH,20S,22R)-form	C28H40O7	PP10
Ergosta-5,24-dien-3-ol; 3b-form	C28H46O	PP27
Ergost-5-en-3-ol; (3b,24S)-form	C28H48O	PP28
4,5,6,14,17,20-Hexahydroxy-1-oxowitha-2,24-dienolide; (4b,5b,6a,14a,17b,20R,22R)-form	C28H40O9	PP29
4,5,6,14,17,20-Hexahydroxy-1-oxowitha-2,24-dienolide; (4b,5b,6a,14a,17b,20S,22R)-form	C28H40O9	PP30
3-Hydroxybutanoic acid; (R)-form, Butyl ester, O-[a-L-arabinopyranosyl-(1®6)-b-D-glucopyranoside]	C19H34O12	PP34
3-Hydroxybutanoic acid; (S)-form, Butyl ester, O-[a-L-arabinopyranosyl-(1®6)-b-D-glucopyranoside]	C19H34O12	PP35
3-Hydroxyoctanoic acid; (x)-form, Et ester, O-[b-D-glucopyranosyl-(1®6)-b-D-glucopyranoside]	C22H40O13	PP36
1-Oxo-14,17,20,22-tetrahydroxy-2,5-ergostadien-26,28-olide; (14a,17b,20R,22R,24S,25R)-form	C28H40O7	PP37
5,6,14,20,27-Pentahydroxy-1-oxowith-24-enolide; (5a,6b,14a,20R,22R)-form	C28H42O8	PP45
Perulactone	C30H46O7	PP46
Phygrine	C16H28N2O2	PP47
Physalin C; 7a-Hydroxy	C28H30O10	PP48
Physoperuvine	C8H15NO	PP49
1,3,11,22-Tetrahydroxyergosta-5,24-dien-26-oic acid; (1a,3b,11b,22R,24E)-form, 26-O-b-D-Glucopyranosyl ester	C34H54O11	PP51
1,3,11,22-Tetrahydroxyergosta-5,24-dien-26-oic acid; (1a,3b,11b,22R,24E)-form, 26-O-[b-D-Glucopyranosyl-(1®2)-6-acetyl-b-D-glucopyranosyl] ester	C42H66O17	PP52
3,14,20,27-Tetrahydroxy-1-oxo-5,24-withadienolide; (3b,14a,20R,22R)-form, 3-O-b-D-Glucopyranoside	C34H50O12	PP60
4,14,17,20-Tetrahydroxy-1-oxowitha-2,5,24-trienolide; (4b,14a,17bOH,20S,22R)-form, 5b,6b-Epoxide	C28H38O8	PP62
4,14,17,20-Tetrahydroxy-1-oxowitha-2,5,24-trienolide; (4b,14a,17bOH,20S,22R)-form, 4-Ketone, 5b,6b-epoxide	C28H36O8	PP63
6,14,17,20-Tetrahydroxy-1-oxowitha-2,4,24-trienolide; (6b,17b,20S,22R)-form	C28H38O7	PP65
1,3,14,20-Tetrahydroxywitha-5,24-dienolide; (1a,3b,14a,20R,22R)-form, 3-O-b-D-Glucopyranoside, 1-Ac	C36H54O12	PP68
1,3,22-Trihydroxyergosta-5,24-dien-26-oic acid; (1a,3b,22R,24E)-form, 3-O-b-D-Glucopyranoside, 26-O-b-D-glucopyranosyl ester	C40H64O15	PP70
1,3,22-Trihydroxyergosta-5,24-dien-26-oic acid; (1a,3b,22R,24E)-form, 3-O-b-D-Glucopyranoside, 26-O-[b-D-glucopyranosyl-(1®2)-b-D-glucopyranosyl] ester	C46H74O20	PP71
1,3,22-Trihydroxyergosta-5,24-dien-26-oic acid; (1a,3b,22R,24E)-form, 3-O-b-D-Glucopyranoside, 26-O-[b-D-glucopyranosyl-(1®2)-6-acetyl-b-D-glucopyranosyl] ester	C48H76O21	PP72
1,3,22-Trihydroxyergosta-5,24-dien-26-oic acid; (1a,3b,22R,24E)-form, 3-O-b-D-Glucopyranoside, 26-O-[b-D-glucopyranosyl-(1®4)-b-D-glucopyranosyl-(1®2)-6-acetyl-b-D-glucopyranosyl] ester	C54H86O26	PP73
1,3,22-Trihydroxyergosta-5,24-dien-26-oic acid; (1a,3b,22R,24E)-form, 3-O-b-D-Glucopyranoside, 26-O-[b-D-glucopyranosyl-(1®4)-6-acetyl-b-D-glucopyranosyl-(1®2)-6-acetyl-b-D-glucopyranosyl] ester	C56H88O27	PP74
1,3,22-Trihydroxyergosta-5,24-dien-26-oic acid; (1a,3b,22R,24E)-form, 22-Ac, 3-O-b-D-glucopyranoside, 26-O-[b-D-glucopyranosyl-(1®4)-b-D-glucopyranosyl-(1®2)-6-acetyl-b-D-glucopyranosyl] ester	C56H88O27	PP75
1,3,22-Trihydroxyergosta-5,24-dien-26-oic acid; (1a,3b,22R,24E)-form, 22-Ac, 3-O-b-D-glucopyranoside, 26-O-[b-D-glucopyranosyl-(1®4)-6-acetyl-b-D-glucopyranosyl-(1®2)-6-acetyl-b-D-glucopyranosyl] ester	C58H90O28	PP76
14,17,20-Trihydroxy-1-oxowitha-2,5,24-trienolide; (14a,17bOH,20S,22R)-form, 2b,3b:5b,6b-Diepoxide	C28H38O8	PP77
14,17,20-Trihydroxy-1-oxowitha-2,5,24-trienolide; (14a,17bOH,20S,22R)-form, 28-Hydroxy, 5b,6b-epoxide	C28H38O8	PP78
1,3,20-Trihydroxywitha-5,24-dienolide; (1a,3b,20R,22R)-form, 1-Ac	C30H44O6	PP79
1,3,20-Trihydroxywitha-5,24-dienolide; (1a,3b,20R,22R)-form, 1-Ac, 3-O-b-D-glucopyranoside	C36H54O11	PP80
1,3,20-Trihydroxywitha-5,24-dienolide; (1a,3b,20R,22R)-form, 27-Hydroxy, 1-ketone, 3-O-b-D-glucopyranoside	C34H50O11	PP81
1,3,27-Trihydroxywitha-5,24-dienolide; (1a,3b)-form, 1-Ac, 3-O-b-D-glucopyranoside	C36H54O11	PP82
Withaperuvin D	C28H40O9	PP87
Withaperuvin D; 14-Deoxy, 14,15-didehydro	C28H38O8	PP88
Withaperuvin H	C30H42O9S	PP89
Piper cubeba
Name	Molecular Formula
4(15),5-Cadinadiene; (1b,7b,10a)-form	C15H24	PC3
4-Cadinen-1-ol; (1a,6a,7a,10b)-form	C15H26O	PC4
4-Cadinen-1-ol; (1a,6b,7b,10a)-form	C15H26O	PC5
4-Carene	C10H16	PC6
Clusin	C22H26O7	PC7
3-Cubebene; (5a,6b,7b,10a)-form	C15H24	PC8
Cubebin	C20H20O6	PC9
Cubebin; Et ether	C22H24O6	PC10
Cubebinin	C24H32O8	PC11
1,2-Dimethyl-3,4-bis(2,4,5-trimethoxyphenyl)cyclobutane; (7a,7'a,8b,8'b)-form	C24H32O6	PC12
1,10-Epoxy-2-hydroxy-3,7(11)-guaiadien-12,8-olide; (1a,2b,5a,8a,10a)-form	C15H18O4	PC16
1,4-Epoxy-p-menthane	C10H18O	PC17
3,3',4,4',5,9,9'-Heptahydroxylignan; (8R,8'R)-form, 3',4'-Methylene, 3,4,5-tri-Me ether	C22H28O7	PC18
3,3',4,4',9,9'-Hexahydroxylignan; (8R,8'R)-form, 3,4:3',4'-Bis(methylene) ether	C20H22O6	PC19
3,3',4,4',9,9'-Hexahydroxylignan; (8R,8'R)-form, 3,4:3',4'-Bis(methylene) ether, 9-Ac	C22H24O7	PC20
3,3',4,4',5,5'-Hexahydroxylignan-9,9'-olide; (8R,8'R)-form, Hexa-Me ether	C24H30O8	PC26
3,3',4,4',5,5'-Hexahydroxylignan-9,9'-olide; (8R,8'R)-form, 3,4-Methylene, 3',4',5,5'-tetra-Me ether	C23H26O8	PC27
1-(Hydroxymethyl)-5-cyclohexene-1,2,3,4-tetrol; (1S,2S,3R,4R)-form, 4,7-Dibenzoyl	C21H20O7	PC29
2-(Hydroxymethyl)-5-cyclohexene-1,2,3,4-tetrol; (1R,2S,3R,4S)-form, 1',4-Dibenzoyl	C21H20O7	PC30
5-(Hydroxymethyl)-5-cyclohexene-1,2,3,4-tetrol; (1R,2S,3R,4S)-form, 1',3-Dibenzoyl	C21H20O7	PC31
5-(Hydroxymethyl)-5-cyclohexene-1,2,3,4-tetrol; (1R,2S,3R,4S)-form, 1',3-Dibenzoyl, 1,2,4-tri-Ac	C27H26O10	PC32
5-(Hydroxymethyl)-5-cyclohexene-1,2,3,4-tetrol; (1S,2R,3S,4R)-form, 1'-Benzoyl, 1,2,3,4-tetra-Ac	C22H24O10	PC33
2-Oxo-1(10),3,7(11)-guaiatrien-12,8-olide; (5a,8a)-form	C15H16O3	PC37
3',4',5,7-Tetramethoxyflavone	C19H18O6	PC39
3,3',4,4',5-Pentahydroxylignan-9,9'-olide; (8R,8'R)-form, Penta-Me ether	C23H28O7	PC40
3,3',4,4',5-Pentahydroxylignan-9,9'-olide; (8R,8'R)-form, 3,4:3',4'-Bis(methylene), 5-Me ether	C21H20O7	PC41
3,3',4,4',5'-Pentahydroxylignan-9,9'-olide; (8R,8'R)-form, 3,4-Methylene ether, 3',4',5'-tri-Me ether	C22H24O7	PC42
Punica granatum
Name	Molecular Formula
9-Azabicyclo[3.3.1]nonan-3-one	C8H13NO	PUG1
9-Azabicyclo[3.3.1]nonan-3-one; N-Me	C9H15NO	PUG2
Brevifolincarboxylic acid; 9-Sulfate	C13H8O11S	PUG4
Cornusiin C	C102H74O66	PUG6
Delphinidin 3,5-diglycosides; 3,5-Di-O-b-D-glucopyranoside	C27H31O17+	PUG9
Diellagilactone	C28H10O16	PUG10
1,6'-Di-2-ellagylscillabiose	C40H30O24	PUG11
5,7-Dihydroxy-4'-methoxyflavanone; (S)-form, 7-O-[a-L-Arabinofuranosyl-(1®6)-b-D-glucopyranoside]	C27H32O14	PUG12
3-(3,4-Dihydroxyphenyl)-2-propen-1-ol; (E)-form, 3'-Me ether, 1-O-[b-D-apiofuranosyl-(1®6)-b-D-glucopyranoside]	C21H30O12	PUG13
N-(2,5-Dihydroxyphenyl)pyridinium(1+)	C11H10NO2+	PUG14
Ellagic acid; 3-Me ether, 2-O-a-L-rhamnopyranoside	C21H18O12	PUG15
Ellagic acid; 2,8-Di-Me ether, 7-O-a-L-rhamnopyranoside	C22H20O12	PUG16
Estrone	C18H22O2	PUG19
Gallagic acid	C28H14O18	PUG20
Glycerol trialkanoates (diacid, unsymmetrical); Glycerol 1,2-di-(9Z,11E,13Z-octadecatrienoate) 3-(8Z,11Z,13E-octadecatrienoate)	C57H92O6	PUG23
Glycerol tri-9,11,13-octadecatrienoate; (9Z,9'Z,9''Z,11E,11'E,11''E,13Z,13'Z,13''Z)-form	C57H92O6	PUG24
Granatin A	C34H24O22	PUG25
Granatin B	C41H28O27	PUG26
3,6-Hexahydroxydiphenoylglucose; (R)axial-b-D-pyranose-form, 1,4-Bis-(3,4,5-trihydroxybenzoyl)	C34H26O22	PUG29
3,6-Hexahydroxydiphenoylglucose; (R)axial-b-D-pyranose-form, 1,2,4-Tris-(3,4,5-trihydroxybenzoyl)	C41H30O26	PUG30
4-Hydroxy-2H-pyran-3-carboxaldehyde	C6H6O3	PUG34
9,11,13-Octadecatrienoic acid; (9E,11Z,13E)-form, 2,3-Dihydroxypropyl ester	C21H36O4	PUG37
9,11,13-Octadecatrienoic acid; (9Z,11E,13Z)-form	C18H30O2	PUG38
Pelletierine; (R)-form	C8H15NO	PUG40
Pelletierine; (±)-form	C8H15NO	PUG41
Pelletierine; (±)-form, N-Me	C9H17NO	PUG42
Picrorhiza acid; 3,4-Didehydro, di-Et ester	C18H16O10	PUG44
Punicacortein A	C27H22O18	PUG46
Punicacortein A; 5-O-Degalloyl, 6-O-galloyl	C27H22O18	PUG47
Punicacortein D	C48H28O30	PUG48
Punicacortein D; 5-O-(3,4,5-Trihydroxybenzoyl)	C55H32O34	PUG49
Punicacortein D; 1-Epimer	C48H28O30	PUG50
Punicalagin	C48H28O30	PUG52
Punicalin	C34H22O22	PUG53
Punicalin; 2-O-(3,4,5-Trihydroxybenzoyl)	C41H26O26	PUG54
Punigluconin	C34H26O23	PUG57
Sinapyl alcohol; (E)-form, 1-O-[b-D-Apiofuranosyl-(1®6)-b-D-glucopyranoside]	C22H32O13	PUG59
2,3,4,5-Tetrahydro-6-(1-propenyl)pyridine	C8H13N	PUG61
3',4',5,7-Tetrahydroxyflavanone; (S)-form, 7-O-[a-L-Arabinofuranosyl-(1®6)-b-D-glucopyranoside]	C26H30O15	PUG62
1,2,4-Trigalloylglucose; b-D-Pyranose-form	C27H24O18	PUG63
1,3,4-Trigalloylglucose; b-D-Pyranose-form	C27H24O18	PUG65
3',5,7-Trihydroxy-3,4'-dimethoxyflavone; 7-O-[a-L-Arabinopyranosyl-(1®6)-b-D-glucopyranoside]	C28H32O16	PUG66
Salvia officinalis
Name	Molecular Formula
8,11,13-Abietatriene-11,12,20-triol; 20-Carboxylic acid	C20H28O4	SO1
8,11,13-Abietatriene-11,12,20-triol; 20®11 Lactone, 20-carboxylic acid, 12-Me ether	C21H28O3	SO2
Acylsucroses; 6-O-(3,4-dihydroxy-E-cinnamoyl)	C21H28O14	SO3
Carnosol	C20H26O4	SO6
Carnosol; 12-Me ether	C21H28O4	SO7
Carnosol; Parent hydroxyacid	C20H28O5	SO8
6-O-(3,4-Dihydroxycinnamoyl)glucose; b-D-Pyranose-form, 2,3,4-Trihydroxy-3-methylbutyl glycoside, 3'-Me ether	C21H30O12	SO9
11,12-Dihydroxy-20-nor-5(10),8,11,13-abietatetraen-1-one	C19H24O3	SO10
2,3-Dihydroxy-12-oleanen-28-oic acid; (2a,3a)-form, 3-Ketone	C30H46O4	SO11
3-(3,4-Dihydroxyphenyl)-2-propenoic acid; (E)-form, [b-D-Apiofuranosyl-(1®6)-b-D-glucopyranosyl] ester	C20H26O13	SO12
3,7-Dimethyl-1,6-octadien-3-ol; (±)-form, 3-Methylbutanoyl	C15H26O2	SO13
1,8-Epoxy-p-menthan-2-ol; (1S,2R,4R)-form, O-b-D-Glucopyranoside	C16H28O7	SO21
4'-Hydroxyacetophenone; O-[4-Hydroxy-3,5-dimethoxybenzoyl-(®5)-b-D-apiofuranosyl-(1®2)-b-D-glucopyranoside]	C28H34O15	SO24
4'-Hydroxyacetophenone; O-[b-D-Apiofuranosyl-(1®6)-b-D-glucopyranoside]	C19H26O11	SO25
4-Hydroxybenzoic acid; [b-D-Apiofuranosyl-(1®6)-b-D-glucopyranosyl] ester	C18H24O12	SO26
3-Hydroxy-12-oleanen-28-oic acid; 3a-form	C30H48O3	SO27
11-Hydroxy-12-oxo-7,9(11),13-abietatrien-20,6-olide; 6b-form	C20H24O4	SO28
3-(4-Hydroxyphenyl)-2-propenoic acid; (E)-form, O-[b-D-Apiofuranosyl-(1®2)-b-D-glucopyranoside]	C20H26O12	SO29 E FORM
3-(4-Hydroxyphenyl)-2-propenoic acid; (E)-form, O-[b-D-Apiofuranosyl-(1®2)-b-D-glucopyranoside]	C20H26O12	SO29 Z FORM
3-(4-Hydroxyphenyl)-2-propenoic acid; (Z)-form, O-[b-D-Apiofuranosyl-(1®2)-b-D-glucopyranoside]	C20H26O12	SO30
2-Isopropyl-1,4-hexadiene	C9H16	SO35
Jasmonic acid; 12-Hydroxy, Et ester, O-b-D-glucopyranoside	C20H32O9	SO36
4,7-Megastigmadiene-3,9-diol; (3S,6R,7E,9S)-form, 3-Ketone, 9-O-b-D-glucopyranoside	C19H30O7	SO39
4,7-Megastigmadiene-3,9-diol; (3S,6S,7E,9R)-form, 3-Ketone, 9-O-b-D-glucopyranoside	C19H30O7	SO40
2-Methoxy-4-(2-propenyl)phenol; O-b-D-Glucopyranoside	C16H22O7	SO41
2-Methoxy-4-(2-propenyl)phenol; Benzoyl	C17H16O3	SO42
20-Nor-5,7,9,13-abietatetraene-11,12-dione	C19H22O2	SO44
Safficinolide	C20H24O5	SO48
Sagecoumarin	C27H20O12	SO49
Sagerinic acid	C36H32O16	SO50
Salvianolic acid I	C27H22O12	SO51
Salvianolic acid I; 8''Z-Isomer	C27H22O12	SO52
Salvianolic acid I; 8''Z-Isomer, 8''-Me ester	C28H24O12	SO53
Salvianolic acid A	C26H22O10	SO54
Salvianolic acid C	C26H20O10	SO55
Salvianolic acid F	C17H14O6	SO56
Salvianolic acid H	C27H22O12	SO57
Salvianolic acid K	C27H24O13	SO58
Salvianolic acid L	C36H30O16	SO59
6,7,11,12-Tetrahydroxy-8,11,13-abietatrien-20,6-olide; (6aOH,7b)-form, 6,7-Di-Me ether	C22H30O6	SO60
3',4',5-Trihydroxy-7-methoxyflavone	C16H12O6	SO63
Yunnaneic acid F	C29H26O14	SO64
(-)-THUJONE		SO65
1,8-CINEOLE		SO66
1-OCTEN-3-OL		SO67
2-ALPHA,3-ALPHA-DIHYDROXY-OLEAN-12-EN-28-OIC-ACID		SO68
2-ALPHA-HYDROXY-3-OXO-OLEAN-12-EN-28-OIC-ACID		SO69
2-AMINO-ADIPIC-ACID		SO70
2-METHYL-3-METHYLENE-HEPT-CIS-5-ENE		SO72 CIS
2-METHYL-3-METHYLENE-HEPT-TRANS-5-ENE		SO73 TRANS
3-CARENE		SO74
3-EPIOLEANOLIC-ACID		SO75
5-METHOXYSALVIGENIN		SO77
6-METHOXY-GENKWANIN		SO79
6-METHOXYLUTEOLIN		SO81
6-METHOXYLUTEOLIN-7-METHYL-ETHER		SO82
7-METHOXY-ROSMANOL		SO83
7-O-ACETYL-HORMINONE		SO84
ALANINE		SO86
ALLO-AROMADENDRENE		SO87
ALPHA-AMYRIN		SO88
ALPHA-BETA-THUJONE		SO89
ALPHA-CADINOL		SO90
ALPHA-CEDRENE		SO91
ALPHA-COPAENE		SO92
ALPHA-COROCALENE		SO93
ALPHA-GURJUNENE		SO94
ALPHA-HUMULENE		SO95
ALPHA-MUUROLENE		SO96
ALPHA-OLEANOLIC-ACID		SO97
ALPHA-PHELLANDRENE		SO98
ALPHA-PINENE		SO99
ALPHA-TERPINENE		SO100
ALPHA-TERPINEOL		SO101
ALPHA-TERPINEOL ACETATE		SO102
ALPHA-THUJENE		SO103
APIGENIN		SO105
APIGENIN-7-O-BETA-D-GLUCURONYLPYRANOSIDE		SO106
ASCORBIC-ACID		SO108
ASPARAGINE		SO109
AVENASTEROL		SO110
BETA-AMYRIN		SO111
BETA-BOURBONENE		SO112
BETA-CAROTENE		SO113
BETA-CARYOPHYLLENE		SO114
BETA-COPAENE		SO115
BETA-MYRCENE		SO116
BETA-OLEANOLIC-ACID		SO117
BETA-PHELLANDRENE		SO118
BETA-PINENE		SO119
BETA-SITOSTEROL		SO120
BETA-SITOSTEROL-D-GLUCOSIDE		SO121
BETA-THUJONE		SO122
BETA-URSOLIC-ACID		SO123
BETULIN		SO124
BORNEOL		SO125
BORNEOL-ACETATE		SO126
BORNYL-ACETATE		SO127
CAFFEIC-ACID		SO128
CALAMENE		SO129
CAMPESTEROL		SO130
CAMPHENE		SO131
CAMPHOR		SO132
Sesamum indicum
Name	Molecular Formula
(4-Aminobutyl)urea	C5H13N3O	SI1
2-Chloro-5,8-dihydroxy-3-prenyl-1,4-naphthoquinone	C15H13ClO4	SI4
7,7a-Dihydro-3,6,7-trihydroxy-1a-(3-methyl-2-butenyl)naphth[2,3-b]oxiren-2(1aH)-one; 7-Ketone	C15H14O5	SI10
Disaminyl ether	C26H26O9	SI14
9,9'-Epoxy-3,3',4,4',7,9'-hexahydroxylignan; (7S,8R,8'R,9'R)-form, 3,3'-Di-Me ether	C20H24O7	SI19
3,3',4,4',7',9-Hexahydroxy-7,9'-epoxylignan; (7S,7'S,8R,8'R)-form, 7'-Ketone, 3,4:3',4'-bis(methylene) ether	C20H18O7	SI20
3,3',4,4',7',9-Hexahydroxy-7,9'-epoxylignan; (7S,7'S,8R,8'R)-form, 7'-Ketone, 3,4:3',4'-bis(methylene) ether, 9-O-[b-D-glucopyranosyl-(1®2)-b-D-glucopyranoside]	C32H38O17	SI21
1-Hydroxy-2-(4-methyl-3-pentenyl)anthraquinone	C20H18O3	SI22
1-Hydroxy-2-(4-methyl-3-pentenyl)anthraquinone; 4-Hydroxy	C20H18O4	SI23
1-Hydroxy-2-(4-methyl-3-pentenyl)anthraquinone; 3,4-Dihydroxy	C20H18O5	SI27
1-Hydroxy-2-(4-methyl-3-pentenyl)anthraquinone; 1-Deoxy, 3,4-dihydroxy	C20H18O4	SI28
1-Hydroxy-2-(4-methyl-3-pentenyl)anthraquinone; 3-Chloro, 4-hydroxy	C20H17ClO4	SI31
Justisolin	C20H18O7	SI32
Justisolin; O-b-D-Glucopyranoside	C26H28O12	SI33
Justisolin; O-[b-D-Glucopyranosyl-(1®2)-b-D-glucopyranoside]	C32H38O17	SI34
Justisolin; O-[b-D-Glucopyranosyl-(1®2)-[b-D-glucopyranosyl-(1®6)]-b-D-glucopyranoside]	C38H48O22	SI35
2-(4-Methyl-1,3-pentadienyl)anthraquinone	C20H16O2	SI37
3,4-Methylenedioxyphenol	C7H6O3	SI38
2-(4-Methyl-1,3-pentadienyl)anthraquinone; 1',2'-Dihydro	C20H18O2	SI40
Piperitol‡; (+)-form, 7-Epimer, 6-hydroxy	C20H20O7	SI42
Samin	C13H14O5	SI44
Samin; 2-Hydroxy	C13H14O6	SI45
Sesamolinol	C20H20O7	SI48
Sesamose	C24H42O21	SI51
Sucrose 6F-a-D-galactosyltransferase		SI52
3',4',5,6-Tetrahydroxy-7-methoxyflavone	C16H12O7	SI53
3',4',5,6-Tetrahydroxy-7-methoxyflavone; 6-O-b-D-Glucopyranoside	C22H22O12	SI54
2,5,8-Trihydroxy-3-prenyl-1,4-naphthoquinone	C15H14O5	SI56
Silybum marianum
Name	Molecular Formula
Apigenin 7-glycosides; 7-O-b-D-Glucuronopyranoside, Et ester	C23H22O11	SM1
Apigenin 7-glycosides; 7-O-[a-L-Rhamnopyranosyl-(1®2)-b-D-galacturonopyranoside]	C27H28O15	SM2
3,21-Dihydroxy-7-oxo-12-oleanen-28-oic acid; (3b,21b)-form	C30H46O5	SM5
3,21-Dihydroxy-7-oxo-12,20(30)-ursadien-28-oic acid; (3b,21b)-form	C30H44O5	SM6
4,7'-Epoxy-3,8'-bilign-7-ene-3',4',5,9,9'-pentol; (7'x,8'x)-form, 3',5-Di-Me ether	C20H22O6	SM7
1,8,15-Heptadecatriene-11,13-diyne; (8E,15E)-form	C17H22	SM8 (8E,15E)
1,8,15-Heptadecatriene-11,13-diyne; (8Z,15Z)-form	C17H22	SM9 (8Z,15Z)
2,9,16-Heptadecatriene-4,6-diyn-8-ol; (Z,Z)-form	C17H22O	SM10 (Z,Z)
Isosilybin	C25H22O10	SM12
Isosilybin; (2R,2'R,3R,3'R)-form, 3-Deoxy	C25H22O9	SM13
Isosilychristin	C25H22O10	SM19
Kaempferol 3,7-diglycosides; 3-O-a-L-Rhamnopyranoside, 7-O-b-D-galacturonopyranoside	C27H28O16	SM20
Neosilyhermin A	C25H22O9	SM25
Neosilyhermin A; 2-Epimer	C25H22O9	SM26
Silyamandin	C25H22O11	SM27
Silybin	C25H22O10	SM28
Silybin; 2,3-Didehydro	C25H20O10	SM29
Silybin; (2R,2'R,3R,3'R)-form, 3-Deoxy	C25H22O9	SM30
Silychristin	C25H22O10	SM33
Silychristin; 2,3-Didehydro	C25H20O10	SM34
Silychristin; 3-Deoxy	C25H22O9	SM35
Silychristin; 2',3'-Diepimer	C25H22O10	SM37
Silydianin	C25H24O10	SM38
Silydianin; 3-Deoxy	C25H24O9	SM39
1,3-Tridecadiene-5,7,9,11-tetrayne; (E)-form, 1,2-Epoxide	C13H8O	SM40
12-Tridecene-4,6,8,10-tetraynal	C13H8O	SM42
Tanacetum parthenium
Name	Molecular Formula
1,2:3,4-Diepoxy-10-hydroxy-11(13)-guaien-12,6-olide; (1a,2a,3a,4a,5a,6a,8a,10a(OH))-form	C15H18O5	TP1
1,2:3,4-Diepoxy-10-hydroxy-11(13)-guaien-12,6-olide; (1a,2a,3a,4a,5a,6a,10b(OH))-form	C15H18O5	TP2
1,3-Dihydroxy-4,10(14),11(13)-germacratrien-12,6-olide; (1b,3b,4E,6a)-form, 1-Ketone	C15H18O4	TP3
3-(3,4-Dihydroxyphenyl)-2-propenal; (E)-form, 4'-O-(2-Hydroxy-1-hydroxymethylethyl), 3'-Me ether	C13H16O5	TP4
1,4-Epidioxy-9,10-dihydroxy-2,11(13)-guaiadien-12,6-olide; (1a,4a,5a,6a,9a,10a)-form, 9-Deoxy	C15H18O5	TP5
1,4-Epidioxy-9,10-dihydroxy-2,11(13)-guaiadien-12,6-olide; (1b,4b,5a,6a,9a,10a)-form, 9-Deoxy	C15H18O5	TP6
4,5-Epoxy-1-hydroxy-10(14),11(13)-germacradien-12,6-olide; (1b,4a,5b,6a)-form	C15H20O4	TP7
4,5-Epoxy-1-hydroxy-10(14),11(13)-germacradien-12,6-olide; (1b,4a,5b,6a)-form, 1-Ketone	C15H18O4	TP9
3,4-Epoxy-8-hydroxy-10(14),11(13)-guaiadien-12,6-olide; (1a,3a,4a,5a,6a,8a)-form, 8-(2-Methylpropanoyl)	C19H24O5	TP10
3,4-Epoxy-8-hydroxy-10(14),11(13)-guaiadien-12,6-olide; (1a,3a,4a,5a,6a,8a)-form, 8-Angeloyl	C20H24O5	TP11
3,4-Epoxy-10-hydroxy-11(13)-guaien-12,6-olide; (1a,3b,4b,5a,6a,10a)-form	C15H20O4	TP12
7-(2,4-Hexadiynylidene)-1,6-dioxaspiro[4.4]non-8-en-3-ol; (E)-form, 3-Methylbutanoyl	C18H20O4	TP13
7-(2,4-Hexadiynylidene)-1,6-dioxaspiro[4.4]non-8-en-3-ol; (Z)-form, 3-Methylbutanoyl		TP14
7-O-(3-Hydroxy-8(12)-drimen-11-yl)isofraxidin; (3'b,5'a,9'b,10'b)-form	C26H34O6	TP15
4-Hydroxy-2-pinen-6-one; (1S,4R,5S)-form, Ac	C12H16O3	TP20
Isosecotanapartholide	C15H18O5	TP21
Mycosinol; 4-Deoxy, 2,3-dihydro, 2-acetoxy	C15H14O4	TP23
Mycosinol; 4-Deoxy, 2,3-dihydro, 2-(3-methylbutanoyloxy)	C18H20O4	TP24
2-Pinen-6-ol; (1S,5R,6S)-form, Angeloyl	C15H22O2	TP25
2-Pinen-6-ol; (1S,5R,6S)-form, 3-Methylbutanoyl	C15H24O2	TP26
Quercetin 7-glycosides; 7-O-b-D-Glucuronopyranoside	C21H18O13	TP27
Secotanapartholide A	C15H18O5	TP28
Secotanapartholide A; 4-Epimer	C15H18O5	TP29
Urtica dioica
Name	Molecular Formula
2-Amino-1,3,4-octadecanetriol; (2x,3x,4x)-form, N-Tetracosanoyl	C42H85NO4	UD1
1-(3,4-Dihydroxyphenyl)-1,2-propanediol; 3'-Me ether	C10H14O4	UD3
4,7'-Epoxy-3,8'-bilign-7-ene-3',4',5,9,9'-pentol; (7'S,8'R)-form, 3',5-Di-Me ether, 4'-O-b-D-glucopyranoside	C26H32O11	UD11
Formic acid	CH2O2	UD12
3,3',4',7',9,9'-Hexahydroxy-4,8'-oxyneolign-7-ene; (7E,7'x,8'x)-form, 3,3'-Di-Me ether, 7'-O-b-D-glucopyranoside	C26H34O12	UD13
3'-Hydroxyacetophenone	C8H8O2	UD14
2-(4-Hydroxy-3-methoxyphenyl)ethanol; 4'-O-b-D-Glucopyranoside	C15H22O8	UD16
9-Hydroxy-10,12-octadecadienoic acid; (9S,10E,12Z)-form	C18H32O3	UD17
3-(4-Hydroxyphenyl)-2-propen-1-ol; (E)-form, 4'-O-b-D-Glucopyranoside	C15H20O7	UD18
4,7-Megastigmadiene-3,9-diol; (3x,6x,7E,9x)-form, 9-O-b-D-Glucopyranoside	C19H32O7	UD20
Neoolivil	C20H24O7	UD21
Neoolivil; 4-O-b-D-Glucopyranoside	C26H34O12	UD22
Neoolivil; 9-O-b-D-Glucopyranoside	C26H34O12	UD23
Neoolivil; 9-Ac, 4-O-b-D-glucopyranoside	C28H36O13	UD24
Neoolivil; 9,9'-Di-Ac, 4-O-b-D-glucopyranoside	C30H38O14	UD25
14-Octacosanol	C28H58O	UD26
2',4',5,7,8-Pentahydroxyflavone; 7,8-Di-Me ether	C17H14O7	UD28
2,10-Pinanediol	C10H18O2	UD29
2,10-Pinanediol; 10-O-b-D-Glucopyranoside	C16H28O7	UD30
9,10-Pinanediol	C10H18O2	UD31
9,10-Pinanediol; 10-O-b-D-Glucopyranoside	C16H28O7	UD32
2-Pinene-9,10-diol	C10H16O2	UD33
2-Pinene-9,10-diol; 10-O-b-D-Glucopyranoside	C16H26O7	UD34
Secoisolariciresinol; (8R,8'R)-form, 4-O-b-D-Glucopyranoside	C26H36O11	UD35
Secoisolariciresinol; (8R,8'R)-form, 9-O-b-D-Glucopyranoside	C26H36O11	UD36
Stigmastane-3,6-diol; (3b,5a,6a,24R)-form	C29H52O2	UD37
Stigmast-5-ene-3,7-diol; (3b,7a,24R)-form, 3-O-b-D-Glucopyranoside	C35H60O7	UD38
Stigmast-5-ene-3,7-diol; (3b,7b,24R)-form, 3-O-b-D-Glucopyranoside	C35H60O7	UD39
Stigmast-5-en-3-ol; (3b,24R)-form, O-[b-D-Glucopyranosyl-(1®4)-a-L-arabinopyranoside]	C40H68O10	UD40
Withania somnifera
Name	Molecular Formula
Anaferine; (RS,SR)-form	C13H24N2O	WS1
Anahygrine	C13H24N2O	WS2
Ashwagandhanolide	C56H78O12S	WS3
5-Chloro-6,14,17,20-tetrahydroxy-1-oxowitha-2,24-dienolide; (5a,6b,14a,20S,22R)-form	C28H39ClO7	WS5
6-Chloro-5,14,17,20-tetrahydroxy-1-oxowitha-2,24-dienolide; (5b,6a,14a,17bOH,20S,22R)-form	C28H39ClO7	WS7
6-Chloro-4,5,20-trihydroxy-1-oxowitha-2,24-dienolide; (4b,5b,6a,20R,22R)-form	C28H39ClO6	WS9
5,6:14,15-Diepoxy-3,4,27-trihydroxy-1-oxowith-24-enolide; (3b,4b,5b,6b,14a,15a,22R)-form	C28H38O8	WS10
3,4-Dihydro-2H-naphtho[2,3-b]pyran	C13H12O	WS11
5,6-Dihydro-3-phenyl-4H-pyrrolo[1,2-b]pyrazole	C12H12N2	WS12
4,17-Dihydroxy-1-oxowitha-2,5,8(14),24-tetraenolide; (4b,17aOH,22R)-form	C28H36O5	WS13
4,20-Dihydroxy-1-oxowitha-2,5,8(14),24-tetraenolide; (4b,20R,22R)-form	C28H36O5	WS14
14,20-Dihydroxy-1-oxowitha-2,4,6,24-tetraenolide; (20R,22R)-form	C28H36O5	WS15
14,20-Dihydroxy-1-oxowitha-2,5,16,22-tetraenolide; (20R,22R)-form	C28H36O5	WS16
17,20-Dihydroxy-1-oxowitha-2,5,14,24-tetraenolide; (17aOH,20S,22R)-form	C28H36O5	WS17
17,20-Dihydroxy-1-oxowitha-2,5,14,24-tetraenolide; (17aOH,20S,22R)-form, 14a,15a-Epoxide	C28H36O6	WS18
17,27-Dihydroxy-1-oxowitha-2,5,14,24-tetraenolide; (17aOH,22R)-form	C28H36O5	WS19
5,17-Dihydroxy-1-oxowitha-2,6,24-trienolide; (5a,17aOH,22R)-form	C28H38O5	WS20
5,20-Dihydroxy-1-oxowitha-2,6,24-trienolide; (5a,20R,22R)-form, 27-Hydroxy, 6a,7a-epoxide	C28H38O7	WS26
7,27-Dihydroxy-1-oxowitha-2,5,24-trienolide; (7a,22R)-form	C28H38O5	WS27
14,17-Dihydroxy-1-oxowitha-2,5,24-trienolide; (14a,17bOH,22R)-form	C28H38O5	WS29
14,20-Dihydroxy-1-oxowitha-2,5,24-trienolide; (14a,20R,22R)-form	C28H38O5	WS30
14,20-Dihydroxy-1-oxowitha-2,5,24-trienolide; (14a,20R,22R)-form, 27-Hydroxy	C28H38O6	WS31
14,20-Dihydroxy-1-oxowitha-3,5,24-trienolide; (14a,20R,22R)-form	C28H38O5	WS32
14,20-Dihydroxy-1-oxowitha-3,5,24-trienolide; (14a,20R,22R)-form, 27-Hydroxy	C28H38O6	WS33
1,3-Dihydroxy-5,24-withadienolide; (1a,3b)-form, 3-O-[b-D-Glucopyranosyl-(1®6)-b-D-glucopyranoside]	C40H62O14	WS34
5,6-Epoxy-4,14-dihydroxy-1-oxowitha-2,24-dienolide; (4b,5b,6b)-form	C28H38O6	WS35
5,6-Epoxy-4,17-dihydroxy-1-oxowitha-2,24-dienolide; (4b,5b,6b,17aOH,20R,22R)-form	C28H38O6	WS36
5,6-Epoxy-4,20-dihydroxy-1-oxowitha-2,24-dienolide; (4b,5b,6b,20R)-form	C28H38O6	WS37
5,6-Epoxy-4,20-dihydroxy-1-oxowitha-2,24-dienolide; (4b,5b,6b,20R)-form, 4-Ketone	C28H36O6	WS38
5,6-Epoxy-4,20-dihydroxy-1-oxowitha-2,24-dienolide; (4b,5b,6b,20R)-form, 24S,25R-Dihydro, 4-ketone	C28H38O6	WS39
5,6-Epoxy-4,20-dihydroxy-1-oxowitha-2,24-dienolide; (4b,5b,6b,20S)-form	C28H38O6	WS40
5,6-Epoxy-4,27-dihydroxy-1-oxowitha-2,24-dienolide; (4b,5b,6b)-form	C28H38O6	WS41
5,6-Epoxy-4,27-dihydroxy-1-oxowitha-2,24-dienolide; (4b,5b,6b)-form, 27-O-b-D-Glucopyranoside	C34H48O11	WS42
5,6-Epoxy-4,27-dihydroxy-1-oxowitha-2,24-dienolide; (4b,5b,6b)-form, 27-O-(6-O-Hexadecanoyl-b-D-glucopyranoside)	C50H78O12	WS43
5,6-Epoxy-4,27-dihydroxy-1-oxowitha-2,24-dienolide; (4b,5b,6b)-form, 2,3-Dihydro	C28H40O6	WS44
5,6-Epoxy-4,27-dihydroxy-1-oxowitha-2,24-dienolide; (4b,5b,6b)-form, 2,3-Dihydro, 4-(2,2-dimethyl-3-oxocyclopropyl) ether	C33H46O7	WS45
5,6-Epoxy-4,27-dihydroxy-1-oxowitha-2,24-dienolide; (4b,5b,6b)-form, 27-Deoxy	C28H38O5	WS46
5,6-Epoxy-7,17-dihydroxy-1-oxowitha-2,24-dienolide; (5b,6b,7a,17S,20R,22R)-form	C28H38O6	WS47
6,7-Epoxy-5,8-dihydroxy-1-oxowitha-2,24-dienolide; (5a,6b,7b,8b,22R)-form	C28H38O6	WS49
6,7-Epoxy-5,17-dihydroxy-1-oxowitha-2,24-dienolide; (5a,6a,7a,17aOH,22R)-form	C28H38O6	WS50
6,7-Epoxy-5,17-dihydroxy-1-oxowitha-2,24-dienolide; (5a,6a,7a,17bOH,22R)-form	C28H38O6	WS51
6,7-Epoxy-5,23-dihydroxy-1-oxowitha-2,24-dienolide	C28H38O6	WS52
14,15-Epoxy-4,27-dihydroxy-1-oxowitha-2,24-dienolide; (4b,14a,15a,22R)-form	C28H38O6	WS54
16,17-Epoxy-8,11-dihydroxy-1-oxowitha-2,5,24-trienolide; (8b,11b,16a,17a,22R)-form	C28H36O6	WS55
5,6-Epoxy-4,20-dihydroxy-1-oxowith-2-enolide; (4b,5b,6b,20R,22R)-form	C28H40O6	WS56
5,6-Epoxy-4,20-dihydroxy-1-oxowith-2-enolide; (4b,5b,6b,20R,22R)-form, 20-Deoxy	C28H40O5	WS57
5,6-Epoxy-4,20-dihydroxy-1-oxowith-24-enolide; (4b,5b,6b,20R,22R)-form	C28H40O6	WS58
6,7-Epoxy-5,20-dihydroxy-1-oxowith-2-enolide; (5x,6x,7x,20x,22x,24x,25x)-form	C28H40O6	WS60
6,7-Epoxy-5-hydroxy-1-oxowitha-2,24-dienolide; (5a,6a,7a,20S,22R)-form, 27-Hydroxy	C28H38O6	WS61
6,7-Epoxy-5-hydroxy-1-oxowitha-2,24-dienolide; (5b,6b,7b,20S,22R)-form	C28H38O5	WS62
6,7-Epoxy-17-hydroxy-1-oxowitha-4,24-dienolide; (6a,7a,17b,22R)-form	C28H38O5	WS63
6,7-Epoxy-23-hydroxy-1-oxowitha-2,24-dienolide; (6a,7a,22R,23S)-form	C28H38O5	WS64
5,6-Epoxy-4-hydroxy-1-oxowitha-2,14,24-trienolide; (4b,5b,6b,20S,22R)-form	C28H36O5	WS65
5,6-Epoxy-4-hydroxy-1-oxowitha-2,16,24-trienolide; (4b,5b,6b,22R)-form	C28H36O5	WS66
5,6-Epoxy-1,3,4,16,27-pentahydroxywith-24-enolide; (1a,3b,4b,5b,6b,16b)-form, 3-O-b-D-Glucopyranoside	C34H52O13	WS67
6,7-Epoxy-5,14,17,23-tetrahydroxy-1-oxowitha-2,24-dienolide; (5a,6a,7a,14a,17aOH,22S,23S)-form	C28H38O8	WS68
5,6-Epoxy-4,17,20-trihydroxy-1-oxowitha-2,24-dienolide; (4b,5b,6b,20S,22R)-form	C28H38O7	WS69
5,6-Epoxy-4,17,27-trihydroxy-1-oxowitha-2,24-dienolide; (4b,5b,6b,17a,22R)-form	C28H38O7	WS70
5,6-Epoxy-4,20,27-trihydroxy-1-oxowitha-2,24-dienolide	C28H38O7	WS71
5,6-Epoxy-7,17,20-trihydroxy-1-oxowitha-2,24-dienolide; (5a,6a,7a,17a,20S,22R)-form	C28H38O7	WS72
6,7-Epoxy-5,14,17-trihydroxy-1-oxowitha-2,24-dienolide; (5a,6a,7a,14a,17aOH,22R)-form	C28H38O7	WS73
6,7-Epoxy-5,14,17-trihydroxy-1-oxowitha-2,24-dienolide; (5a,6a,7a,14b,17aOH,22R)-form	C28H38O7	WS74
6,7-Epoxy-5,14,17-trihydroxy-1-oxowitha-2,24-dienolide; (5a,6b,7b,14a,17aOH,22R)-form	C28H38O7	WS75
6,7-Epoxy-5,17,20-trihydroxy-1-oxowitha-2,24-dienolide; (5a,6a,7a,17aOH,20S,22R)-form	C28H38O7	WS76
5,6-Epoxy-3,4,20-trihydroxy-1-oxowithanolide; (3b,4b,5b,6b,20R,22R,24S,25R)-form, 3-Me ether	C29H44O7	WS77
3,6-Epoxy-4,5,27-trihydroxy-1-oxowith-24-enolide; (3a,4b,5b,6a,22R)-form	C28H40O7	WS78
5,6-Epoxy-3,4,27-trihydroxy-1-oxowith-24-enolide; (3b,4b,5b,6b)-form, 27-O-b-D-Glucopyranoside	C34H50O12	WS79
5,6-Epoxy-3,4,27-trihydroxy-1-oxowith-24-enolide; (3b,4b,5b,6b)-form, 3-Me ether	C29H42O7	WS80
5,6-Epoxy-3,4,27-trihydroxy-1-oxowith-24-enolide; (3b,4b,5b,6b)-form, 27-Deoxy, 3-Me ether	C29H42O6	WS81
6,7-Epoxy-3,5,17-trihydroxy-1-oxowith-24-enolide; (3b,5a,6a,7a,17a,22R)-form	C28H40O7	WS82
6,7-Epoxy-3,5,17-trihydroxy-1-oxowith-24-enolide; (3b,5a,6a,7a,17a,22R)-form, 3-O-Sulfate	C28H40O10S	WS83
6,7-Epoxy-3,5,20-trihydroxy-1-oxowith-24-enolide; (3b,5a,6a,7a,20R,22R)-form	C28H40O7	WS84
6,7-Epoxy-1,3,5-trihydroxywith-24-enolide; (1a,3b,5a,6a,7a,20S,22R)-form	C28H42O6	WS85
6,7-Epoxy-1,3,5-trihydroxywith-24-enolide; (1a,3b,5a,6a,7a,20S,22R)-form, 3-O-b-D-Glucopyranoside	C34H52O11	WS86
6,7-Epoxy-1,3,5-trihydroxywith-24-enolide; (1a,3b,5a,6a,7a,20S,22R)-form, 3-O-[b-D-Glucopyranosyl-(1®6)-b-D-glucopyranoside]	C40H62O16	WS87
6,7-Epoxy-1,3,5-trihydroxywith-24-enolide; (1a,3b,5a,6a,7a,20S,22R)-form, 27-Hydroxy, 3-O-b-D-glucopyranoside	C34H52O12	WS89
Ergosta-5,24-dien-3-ol; 3b-form	C28H46O	WS91
Ergosta-5,24-dien-3-ol; 3b-form, 3-O-(6-O-Hexadecanoyl-b-D-glucopyranoside)	C50H86O7	WS92
Ergosta-5,24-dien-3-ol; 3b-form, 24,25-Epoxide, 3-O-(6-O-hexadecanoyl-b-D-glucopyranoside)	C50H86O8	WS93
Grossamide	C36H36N2O8	WS95
3,4',5,6,7,8-Hexahydroxyflavone; 3-O-[a-L-Rhamnopyranosyl-(1®6)-b-D-glucopyranoside]	C27H30O17	WS97
20-Hydroxy-1-oxowitha-2,5,14,24-tetraenolide; (20R)-form	C28H36O4	WS111
17-Hydroxy-1-oxowitha-2,5,24-trienolide; (17a,22R)-form, 27-Hydroxy	C28H38O5	WS112
20-Hydroxy-1-oxowitha-2,5,24-trienolide; (20R,22S)-form, 20-O-b-D-Glucopyranoside	C34H48O9	WS113
5-Hydroxytryptamine; Nb-(15x-Hydroxy-9Z-hexadecenoyl), O-[b-D-glucopyranosyl-(1®6)-b-D-glucopyranoside]	C38H60N2O13	WS114
5-Hydroxytryptamine; Nb-(14x-Hydroxyhexadecanoyl), O-[b-D-glucopyranosyl-(1®6)-b-D-glucopyranoside]	C38H62N2O13	WS115
5-Hydroxytryptamine; Nb-(15x-Hydroxyhexadecanoyl), O-[b-D-glucopyranosyl-(1®6)-b-D-glucopyranoside]	C38H62N2O13	WS116
5-Hydroxytryptamine; Nb-(16x-Hydroxyoctadecanoyl), O-[b-D-glucopyranosyl-(1®6)-b-D-glucopyranoside]	C40H66N2O13	WS117
5-Hydroxytryptamine; Nb-(16x-Hydroxy-9Z-octadecenoyl), O-[b-D-glucopyranosyl-(1®6)-b-D-glucopyranoside]	C40H64N2O13	WS118
5-Hydroxytryptamine; Nb-(17x-Hydroxyoctadecanoyl), O-[b-D-glucopyranosyl-(1®6)-b-D-glucopyranoside]	C40H66N2O13	WS119
5-Hydroxytryptamine; Nb-(17R-Hydroxy-6Z,9Z-octadecadienoyl), O-[b-D-glucopyranosyl-(1®6)-b-D-glucopyranoside]	C40H62N2O13	WS120
5-Hydroxytryptamine; Nb-(17x-Hydroxy-6Z,9Z-octadecadienoyl), O-[b-D-glucopyranosyl-(1®6)-b-D-glucopyranosyl-(1®6)-b-D-glucopyranoside]	C46H72N2O18	WS121
5-Hydroxytryptamine; Nb-(17x-Hydroxy-6Z,9Z,12Z,15Z-octadecatetraenoyl), O-[b-D-glucopyranosyl-(1®6)-b-D-glucopyranoside]	C40H58N2O13	WS122
3-Oxowitha-1,4,24-trienolide; (22R)-form, 27-Hydroxy	C28H38O4	WS123
5,6,14,17,20-Pentahydroxy-1-oxowitha-2,24-dienolide; (5a,6b,14a,17bOH,20S,22R)-form	C28H40O8	WS124
5,6,14,17,20-Pentahydroxy-1-oxowitha-2,24-dienolide; (5a,6b,14a,17bOH,20S,22R)-form, 5-Et ether	C30H44O8	WS125
5,6,14,17,20-Pentahydroxy-1-oxowitha-2,24-dienolide; (5b,6a,14a,17bOH,20S,22R)-form	C28H40O8	WS126
Somniferine‡		WS128
Stigmasta-5,24-dien-3-ol; 3b-form	C29H48O	WS131
4,14,17,20-Tetrahydroxy-1-oxowitha-2,5,24-trienolide; (4b,14a,17bOH,20S,22R)-form, 5b,6b-Epoxide	C28H38O8	WS132
7,18,20,27-Tetrahydroxy-1-oxowitha-2,4,24-trienolide; (7b,20R,22R)-form	C28H38O7	WS133
4,5,6,27-Tetrahydroxy-1-oxowith-24-enolide; (4b,5b,6a,22R)-form	C28H42O7	WS134
4,5,6,27-Tetrahydroxy-1-oxowith-24-enolide; (4b,5b,6a,22R)-form, 2,3-Didehydro	C28H40O7	WS135
4,14,20-Trihydroxy-1-oxowitha-2,5,24-trienolide; (4b,14a,20R,22R)-form, 5b,6b-Epoxide	C28H38O7	WS140
5,14,20-Trihydroxy-1-oxowitha-2,7,24-trienolide; (5a,14a,20R,22R)-form	C28H38O6	WS141
8,11,16-Trihydroxy-1-oxowitha-2,5,24-trienolide; (8b,11b,16b,22R)-form	C28H38O6	WS142
8,18,20-Trihydroxy-1-oxowitha-2,5,24-trienolide; (8b,20R,22R)-form	C28H38O6	WS143
14,17,20-Trihydroxy-1-oxowitha-2,5,24-trienolide; (14a,17aOH,20S,22R)-form	C28H38O6	WS144
14,17,20-Trihydroxy-1-oxowitha-2,5,24-trienolide; (14a,17aOH,20S,22R)-form, 5b,6b-Epoxide	C28H38O7	WS145
14,17,20-Trihydroxy-1-oxowitha-2,5,24-trienolide; (14a,17bOH,20S,22R)-form	C28H38O6	WS146
14,17,20-Trihydroxy-1-oxowitha-2,5,24-trienolide; (14a,17bOH,20S,22R)-form, 5b,6b-Epoxide	C28H38O7	WS147
14,17,20-Trihydroxy-1-oxowitha-3,5,24-trienolide; (14a,17aOH,20S,22R)-form	C28H38O6	WS148
17,23,27-Trihydroxy-1-oxowitha-2,5,24-trienolide; (22S,23S)-form	C28H38O6	WS149
1,3,7-Trihydroxywitha-5,24-dienolide; (1a,3b,7a,22R)-form, 3-O-[b-D-Glucopyranosyl-(1®6)-b-D-glucopyranoside]	C40H62O15	WS150
1,3,20-Trihydroxywitha-5,24-dienolide; (1a,3b,20R,22R)-form	C28H42O5	WS151
1,3,20-Trihydroxywitha-5,24-dienolide; (1a,3b,20R,22R)-form, 3-O-b-D-Glucopyranoside	C34H52O10	WS152
1,3,20-Trihydroxywitha-5,24-dienolide; (1a,3b,20R,22R)-form, 3-O-[b-D-Glucopyranosyl-(1®6)-b-D-glucopyranoside]	C40H62O15	WS153
1,3,20-Trihydroxywitha-5,24-dienolide; (1a,3b,20R,22R)-form, 24,25-Dihydro, 3-O-[b-D-glucopyranosyl-(1®6)-b-D-glucopyranoside]	C40H64O15	WS154
1,3,27-Trihydroxywitha-5,24-dienolide; (1a,3b)-form	C28H42O5	WS155
1,3,27-Trihydroxywitha-5,24-dienolide; (1a,3b)-form, 3,27-Di-O-b-D-glucopyranoside	C40H62O15	WS156
1,3,27-Trihydroxywitha-5,24-dienolide; (1a,3b)-form, 3-O-[b-D-Glucopyranosyl-(1®6)-b-D-glucopyranoside]	C40H62O15	WS157
1,3,27-Trihydroxywitha-5,24-dienolide; (1a,3b)-form, 3-O-[b-D-Glucopyranosyl-(1®6)-b-D-glucopyranoside], 27-O-b-D-glucopyranoside	C46H72O20	WS158
1,3,27-Trihydroxywitha-5,24-dienolide; (1a,3b)-form, 3-O-[b-D-Glucopyranosyl-(1®6)-b-D-glucopyranoside], 27-O-[b-D-glucopyranosyl-(1®6)-b-D-glucopyranoside]	C52H82O25	WS159
1,3,27-Trihydroxywitha-5,24-dienolide; (1a,3b)-form, 3-O-[b-D-Glucopyranosyl-(1®6)-b-D-glucopyranosyl-(1®4)-b-D-glucopyranoside]	C46H72O20	WS160
Artemisia annua
Name	Molecular Formula
8(7&rarrow;6)-Abeo-4,5-epoxy-3-hydroxy-7-cadinanone; (1&alpha;,3&alpha;,4&alpha;,5&alpha;,6&xi;,10&alpha;)-form	C15H24O3	1ARA
6-Amino-2-hydroxypurine; 7,8-Dihydro, 6-N-(3-methylbutyl)	C10H17N5O	2ARA
Annulide	C15H20O2	3ARA
Annulide; 11&alpha;,13-Dihydro	C15H22O2	4ARA
Annulide; &Delta;3-Isomer	C15H20O2	5ARA
Annulide; &Delta;3-Isomer, 11&alpha;,13-dihydro	C15H22O2	6ARA
Arteannuin H	C15H22O3	7ARA
Arteannuin L	C15H22O3	8ARA
Arteannuin L; &Delta;3-Isomer	C15H22O3	9ARA
Artemisinin	C15H22O5	10ARA
Artemisinin; 11,13-Didehydro	C15H20O5	11ARA
Artemisinin G	C15H22O5	12ARA
4,7(11)-Cadinadien-12-ol; (1&alpha;,6&alpha;,7(11)Z,10&alpha;)-form, 12-Aldehyde	C15H22O	13ARA
4,11(13)-Cadinadien-12-ol; (1&alpha;,6&alpha;,7&beta;,10&alpha;)-form, 12-Carboxylic acid	C15H22O2	14ARA
4,11(13)-Cadinadien-12-ol; (1&alpha;,6&alpha;,7&beta;,10&alpha;)-form, 12-Carboxylic acid, Me ester	C16H24O2	15ARA
4,11(13)-Cadinadien-12-ol; (1&alpha;,6&alpha;,7&beta;,10&alpha;)-form, 12-Carboxylic acid, 4R,5S-epoxide	C15H22O3	16ARA
4,11(13)-Cadinadien-12,6-olide; (1&alpha;,6&alpha;,7&beta;,10&alpha;)-form	C15H20O2	17ARA
4,11(13)-Cadinadien-12,6-olide; (1&alpha;,6&alpha;,7&beta;,10&alpha;)-form, 4&alpha;,5&alpha;-Epoxide	C15H20O3	18ARA
4,11(13)-Cadinadien-12,6-olide; (1&alpha;,6&beta;,7&beta;,10&alpha;)-form	C15H20O2	19ARA
4(15),11-Cadinadien-9-one; (1&alpha;,6&alpha;,7&beta;,10&alpha;)-form	C15H22O	20ARA
4,6,11(13)-Cadinatrien-12-oic acid; (1&alpha;,10&alpha;)	C15H20O2	21ARA
4-Cadinene-3,7-diol; (1&alpha;,3&alpha;,6&alpha;,7&alpha;,10&alpha;)-form	C15H26O2	22ARA
4-Cadinene-3,11-diol; (1&alpha;,3&xi;,6&alpha;,7&beta;,10&alpha;)-form, 3-(2-Methylpropanoyl)	C19H32O3	23ARA
4-Cadinen-12-oic acid; (1&alpha;,6&alpha;,7&beta;,10&alpha;,11R)-form	C15H24O2	24ARA
4-Cadinen-12-oic acid; (1&alpha;,6&alpha;,7&beta;,10&alpha;,11R)-form, 4R,5S-Epoxide	C15H24O3	25ARA
4-Cadinen-12,6-olide; (1&alpha;,6&alpha;,7&alpha;H,10&alpha;,11&beta;)-form	C15H22O2	26ARA
4-Cadinen-12,6-olide; (1&alpha;,6&beta;,7&alpha;H,10&alpha;,11&beta;)-form	C15H22O2	27ARA
3,15-Cedranediol; 3&alpha;-form	C15H26O2	28ARA
Deoxyartemisinin	C15H22O4	29ARA
Deoxyartemisinin; 3&alpha;-Hydroxy		30ARA
5-(2,5-Dihydro-3-furanyl)-2-methyl-1-penten-3-ol	C10H16O2	31ARA
5-(2,5-Dihydro-3-furanyl)-2-methyl-3-penten-2-ol; (E)-form	C10H16O2	32ARA
4,5-Dihydroxy-12,6-cadinanolide; (1&alpha;,4&alpha;,5&alpha;,6&beta;,7&alpha;H,10&alpha;,11&beta;)-form	C15H24O4	33ARA
4,5-Dihydroxy-12,6-cadinanolide; (1&alpha;,4&beta;,5&alpha;,6&beta;,7&alpha;H,10&alpha;,11&beta;)-form	C15H24O4	34ARA
3-(3,4-Dihydroxyphenyl)-2-propenal; (E)-form, 4'-O-(2-Hydroxy-1-hydroxymethylethyl), 3'-Me ether	C13H16O5	35ARA
3-(3,4-Dihydroxyphenyl)-2-propenal; (E)-form, 4'-O-(1-Methylene-2-oxoethyl), 3'-Me ether	C13H12O4	36ARA
4,5-Dioxo-4,5-seco-11(13)-cadinen-12-oic acid; (1&alpha;,6&beta;H,7&beta;,10&alpha;)-form	C15H22O4	37ARA
4,5-Dioxo-4,5-seco-11(13)-cadinen-12-oic acid; (1&alpha;,6&beta;H,7&beta;,10&alpha;)-form, 11R,13-Dihydro	C15H24O4	38ARA
4,5-Epoxy-6,12-cadinanediol; (1&alpha;,4&alpha;,5&alpha;,6&alpha;,7&alpha;H,10&alpha;,11R)-form	C15H26O3	39ARA
4,5-Epoxy-6,12-cadinanediol; (1&alpha;,4&alpha;,5&alpha;,6&alpha;,7&alpha;H,10&alpha;,11R)-form, 12-Carboxylic acid	C15H24O4	40ARA
4,11-Epoxy-12,13-dinor-3,5-cadinanediol; (1&alpha;,3&alpha;,4&alpha;,5&beta;,6&beta;,7&beta;,10&alpha;)-form	C13H22O3	41ARA
4(15),7-Eudesmadien-1-ol; 1&beta;-form	C15H24O	42ARA
4(15),5-Eudesmadien-1-ol; 1&beta;-form	C15H24O	43ARA
4(15),11-Eudesmadien-5-ol; 5&alpha;-form	C15H24O	44ARA
4(15),11-Eudesmadien-5-ol; 5&alpha;-form, Hydroperoxide	C15H24O2	45ARA
4(15),5,10(14)-Germacratrien-1-ol; (1&beta;,5E)-form	C15H24O	46ARA
2',4',5,5',6,7-Hexahydroxyflavone; 5',6,7-Tri-Me ether	C18H16O8	47ARA
3,3',4',5,6,7-Hexahydroxyflavone; 4'-Me ether	C16H12O8	48ARA
3,3',4',5,6,7-Hexahydroxyflavone; 3,4'-Di-Me ether	C17H14O8	49ARA
3,3',4',5,6,7-Hexahydroxyflavone; 3',4',6,7-Tetra-Me ether	C19H18O8	50ARA
3,3',4',5,7,8-Hexahydroxyflavone; 3,4'-Di-Me ether	C17H14O8	51ARA
4-Hydroperoxy-5-amorphen-12-oic acid; (4&alpha;,11R)-form	C15H24O4	52ARA
5-Hydroxy-12,6-cadinanolide; (1&alpha;,5&alpha;,6&alpha;,7&alpha;H,10&alpha;,11&beta;)-form, O-(3,7,11-Trimethylenedodecyl)	C30H48O3	53ARA
4-Hydroxy-11(13)-cadinen-12,5-olide; (1&alpha;,4&alpha;,5&alpha;,6&alpha;,7&beta;,10&alpha;)-form	C15H22O3	54ARA
4-Hydroxy-11(13)-cadinen-12,5-olide; (1&alpha;,4&beta;,5&alpha;,6&alpha;,7&beta;,10&alpha;)-form	C15H22O3	55ARA
5-Hydroxy-12,13-dinor-4(15)-cadinen-11-oic acid; (1&alpha;,5&alpha;,6&alpha;,7&beta;,10&alpha;)-form	C13H20O3	56ARA
5-Hydroxy-12,13-dinor-4(15)-cadinen-11-oic acid; (1&alpha;,5&alpha;,6&alpha;,7&beta;,10&alpha;)-form, Formyl	C14H20O4	57ARA
10-Hydroxy-15-nor-4-oplopanoic acid; 10&alpha;-form	C14H24O3	58ARA
12-Hydroxy-5-nor-4,5-seco-4,6-cadinanedione; (1&alpha;H,7&alpha;H,10&alpha;,11R)-form, Formyl	C15H24O4	59ARA
12-Hydroxy-5-nor-4,5-seco-4,6-cadinanedione; (1&alpha;H,7&alpha;H,10&alpha;,11R)-form, 12-Carboxylic acid	C14H22O4	60ARA
2-Isopropenyl-5-methyl-3-hexene-1,5-diol; (2&xi;,3E)-form	C10H18O2	61ARA
Methylcyclopentane	C6H12	62ARA
2-Methyl-6-methylene-3,7-octadien-2-ol; (E)-form, 2-Hydroperoxide	C10H16O2	63ARA
Nortaylorione	C14H20O2	64ARA
5-Oxo-3-cadinen-12-oic acid; (1&alpha;,6&alpha;,7&beta;,10&alpha;,11R)-form	C15H22O3	65ARA
3(20)-Phytene-1,2-diol; (2&xi;,7R,11R)-form	C20H40O2	66ARA
3(20)-Phytene-1,2-diol; (2&xi;,7R,11R)-form, 2-Hydroperoxide	C20H40O3	67ARA
6-Prenyl-1H-indole-3-carboxylic acid	C14H15NO2	68ARA
Qinghaosu I	C13H18O2	69ARA
Triacontanoic acid; Hentriacontyl ester	C61H122O2	70ARA
2',4',6'-Trihydroxyacetophenone; 2'-Me ether, 4'-O-&beta;-D-glucopyranoside	C15H20O9	71ARA
2,2,6-Trihydroxy-2H-1-benzopyran	C9H8O4	72ARA
2,2,6-Trihydroxy-2H-1-benzopyran; 6-Me ether	C10H10O4	73ARA
1-Nonacosanol	C29H60O	74ARA
4,11-Epoxy-12,13-dinor-3,5-cadinanediol; (1α,3α,4α,5β,6β,7β,10α)-form	C13H22O3	75ARA
2',3,3',4',5,7-Hexahydroxyflavone; 3,3',4',7-Tetra-Me ether	C19H18O8	76ARA
2-[2-Hydroxy-4-(3-hydroxy-1-propenyl)phenoxy]-1,3-propanediol; 9-Aldehyde, 3-Me ether	C13H16O5	77ARA
4,7'-Epoxy-3,8'-neolign-7-ene-3',4',5,9,9'-pentol; (7E,7'R,8'S)-form, 9-Aldehyde, 3',5-di-Me ether	C20H20O6	78ARA
1,3(15),6,10-Farnesatetraen-14-ol; (Z)-form, Ac	C17H26O2	79ARA
12-Cadinanol	C15H28O	80ARA
2-Isopropenyl-5-methyl-5-hexene-1,4-diol	C10H18O2	81ARA
2-Methyl-6-methylene-1,7-octadiene; 3-Hydroperoxy	C10H16O2	82ARA
1,3,5-Tridecatriene-7,9,11-triyne; (E,E)-form, 3,4:5,6-Diepoxide	C13H10O2	83ARA
2-Isopropenyl-5-methyl-5-hexene-1,4-diol	C10H18O2	84ARA
Cynara scolymus
Name	Molecular Formula
13-Chloro-11-hydroxy-3-oxo-10(14)-guaien-12,6-olide; (1&alpha;,4&alpha;,5&alpha;,6&alpha;,11&xi;)-form	C15H19ClO4	1 Ar
11,13-Dihydroxy-3-oxo-10(14)-guaien-12,6-olide; (1&alpha;,4&alpha;,5&alpha;,6&alpha;,11&xi;)-form	C15H20O5	2 Ar
13-Chloro-3,8,11-trihydroxy-10(14)-guaien-12,6-olide; (1&alpha;,3&beta;,4&alpha;,5&alpha;,6&alpha;,8&alpha;,11&alpha;)-form	C15H21ClO5	3 Ar
8,11,13-Trihydroxy-3-oxo-10(14)-guaien-12,6-olide; (1&alpha;,4&alpha;,5&alpha;,6&alpha;,8&alpha;,11&alpha;)-form	C15H20O6	4 Ar
3,5-Di-O-caffeoylquinic acid	: C25H24O12	5 Ar
1,5-Di-O-caffeoylquinic acid; (E,E)-form	C25H24O12	6 Ar
3,10-Dihydroxy-4,11-dodecadiene-6,8-diynoic acid; (3&xi;,4E,10R)-form, 10-O-&beta;-D-Glucopyranoside, Me ester	C19H24O9	7 Ar
3,10-Dihydroxy-11-dodecene-6,8-diynoic acid; (3&xi;,10R)-form, 10-O-&beta;-D-Glucopyranoside, Me ester	C19H26O9	8 Ar
3,8-Dihydroxy-4(15),10(14),11(13)-guaiatrien-12,6-olide; (1&alpha;,3&beta;,5&alpha;,6&alpha;,8&alpha;)-form, 8-(2-Hydroxymethylpropenoyl)	C19H22O6	9 Ar
3,8-Dihydroxy-4(15),10(14),11(13)-guaiatrien-12,6-olide; (1alpha;,3beta;,5alpha;,6alpha;,8alpha;)-form, 3-Ketone, 8-O-(2-hydroxymethylpropenoyl)	C19H20O6	10 Ar
3,8-Dihydroxy-10(14)-guaien-12,6-olide; (1&alpha;,3&alpha;,4&alpha;,5&alpha;,6&alpha;,8&alpha;,11&alpha;)-form, 8-O-&beta;-D-Glucopyranoside	C21H32O9	11 Ar
3,8-Dihydroxy-10(14)-guaien-12,6-olide; (1&alpha;,3&beta;,4&alpha;,5&alpha;,6&alpha;,8&alpha;,11&alpha;)-form, 8-O-&beta;-D-Glucopyranoside	C21H32O9	12 Ar
3,8-Dihydroxy-10(14)-guaien-12,6-olide; (1&alpha;,3&beta;,4&alpha;,5&alpha;,6&alpha;,8&alpha;,11&alpha;)-form, 3-Ketone	C15H20O4	13 Ar
3,8-Dihydroxy-10(14)-guaien-12,6-olide; (1&alpha;,3&beta;,4&alpha;,5&alpha;,6&alpha;,8&alpha;,11&alpha;)-form, 3-Ketone, 8-O-&beta;-D-glucopyranoside	C21H30O9	14 Ar
11,13-Dihydroxy-3-oxo-10(14)-guaien-12,6-olide; (1&alpha;,4&alpha;,5&alpha;,6&alpha;,11&xi;)-form	C15H20O5	15 Ar
3',4',5,7-Tetrahydroxyflavone; 4'-O-&beta;-D-Glucopyranoside, 7-O-[&alpha;-L-rhamnopyranosyl-(1&rarrow;6)-&beta;-D-glucopyranoside]	C33H40O20	16 Ar
3',4',5,7-Tetrahydroxyflavone; 7-O-[&alpha;-L-Rhamnopyranosyl-(1&rarrow;6)-&beta;-D-glucopyranoside]	C27H30O15	17 Ar
3,11,13-Trihydroxy-4(15),10(14)-guaiadien-12,6-olide; (1&alpha;,3&beta;,5&alpha;,6&alpha;,11&alpha;)-form, 4&beta;,15-Dihydro	C15H22O5	18 Ar
1-O-Caffeoylquinic acid	C16H18O9	19 Ar
1-Hydroxy-2-oxo-3,11(13)-eudesmadien-12,8-olide; (1α,8β)-form, Ac		20 Ar
Grosulfeimin	C16H22O6S	21 Ar
3',4',5,7-Tetrahydroxyflavone; 7-O-&beta;-D-Glucofuranoside	C21H20O11	22 Ar
CICHORIUM INTYBUS LEAVES
Name	Molecular Formula
Chicoric acid; (2R,3R)-form	C22H18O12	1 CICO
Chicoric acid; (2S,3S)-form	C22H18O12	2 CICO
Cyanidin 3-glycosides; 3-O-(6-O-Malonyl-&beta;-D-glucopyranoside)	C24H23O14+	3 CICO
Delphinidin 3,5-diglycosides; 3,5-Bis-O-(6-O-malonyl-&beta;-D-glucopyranoside)	C33H35O23+	4 CICO
Delphinidin 3,5-diglycosides; 3-O-(6-O-Malonyl-&beta;-D-glucopyranoside), 5-O-&beta;-D-glucopyranoside	C30H33O20+	5 CICO
6,7-Dihydroxy-2H-1-benzopyran-2-one; 7-O-&beta;-D-Glucopyranoside	C15H16O9	6 CICO
6,7-Dihydroxy-2H-1-benzopyran-2-one; 7-O-[4-Hydroxyphenylacetyl-(&rarrow;6)-&beta;-D-glucopyranoside]	C23H22O11	7 CICO
3,8-Dihydroxy-1(10),4-germacradien-12,6-olide; (1(10)E,3&beta;,4E,6&alpha;,8&alpha;,11&beta;H)-form, 3-O-&beta;-D-Glucopyranoside	C21H32O9	8 CICO
8,15-Dihydroxy-2-oxo-1(10),11(13)-guaiadien-12,6-olide; (4&alpha;,5&alpha;,6&alpha;,8&alpha;)-form, 15-Aldehyde, 8-O-(4-hydroxyphenylacetyl)	C23H22O7	9 CICO
8,15-Dihydroxy-2-oxo-1(10),3,11(13)-guaiatrien-12,6-olide; (5&alpha;,6&alpha;,8&alpha;)-form	C15H16O5	10 CICO
8,15-Dihydroxy-2-oxo-1(10),3,11(13)-guaiatrien-12,6-olide; (5&alpha;,6&alpha;,8&alpha;)-form, 8-O-(4-Hydroxyphenylacetyl)	C23H22O7	11 CICO
8,15-Dihydroxy-2-oxo-1(10),3,11(13)-guaiatrien-12,6-olide; (5&alpha;,6&alpha;,8&alpha;)-form, 15-Aldehyde, 8-O-(4-hydroxyphenylacetyl)	C23H20O7	12 CICO
8,15-Dihydroxy-2-oxo-1(10),3,11(13)-guaiatrien-12,6-olide; (5&alpha;,6&alpha;,8&alpha;)-form, 3,4-Dihydro	C15H18O5	13 CICO
8,15-Dihydroxy-2-oxo-1(10),3,11(13)-guaiatrien-12,6-olide; (5&alpha;,6&alpha;,8&alpha;)-form, 11&beta;,13-Dihydro, 15-O-&beta;-D-glucopyranoside	C23H22O7	14 CICO
3,3',4,4',5,5',9-Heptahydroxy-7,9':7',9-diepoxylignan; (7S,7'S,8S,8'R,9R)-form, 3,3',5,5'-Tetra-Me ether	C22H26O9	15 CICO
3,3',4,4',5,5',9-Heptahydroxy-7,9':7',9-diepoxylignan; (7S,7'S,8S,8'R,9R)-form, 3,3',5,5'-Tetra-Me ether, 4'-O-&beta;-D-glucopyranoside	C28H36O14	16 CICO
3,3',4,4',5,5',9-Heptahydroxy-7,9':7',9-diepoxylignan; (7S,7'S,8S,8'R,9S)-form, 3,3',5,5'-Tetra-Me ether, 4'-O-&beta;-D-glucopyranoside	C22H26O9	17 CICO
3,3',4,4',5,5',9-Heptahydroxy-7,9':7',9-diepoxylignan; (7S,7'S,8S,8'R,9S)-form, 3,3',5,5'-Tetra-Me ether	C22H26O9	18 CICO
3-Hydroxy-4,11(13)-eudesmadien-12,6-olide; (3&beta;,6&alpha;)-form	C15H20O3	19 CICO
3-Hydroxy-4,11(13)-eudesmadien-12,6-olide; (3&beta;,6&alpha;)-form, 3-O-&beta;-D-Glucopyranoside	C21H30O8	20 CICO
15-Hydroxy-2-oxo-1(10),3,11(13)-guaiatrien-12,8-olide; (5&alpha;,8&alpha;)-form	C15H16O4	21 CICO
2-Oxo-3-guaien-12,6-olide; (1&beta;,5&alpha;,6&alpha;,10&beta;,11&alpha;)-form	C15H20O3	22 CICO
13,14-Secostigmasta-5,14-dien-3-ol; (3&beta;,24R)-form	C29H50O	23 CICO
Stigmast-5-en-3-ol; (3&alpha;,24R)-form, 3-O-&beta;-D-Glucopyranoside	C35H60O6	24 CICO
Tartaric acid; (2S,3S)-form, Mono(3,4-dihydroxycinnamoyl)	C13H12O9	25 CICO
4,4'-Dihydroxychalcone	C15H12O3	26 CICO
1,5-Epoxy-4-hydroxy-11(13)-guaien-12-oic acid; (1α,4α,5α,10β)-form	C15H22O4	27 CICO
12,20(29)-Lupadien-3-ol; 3β-form, 3-Hexadecanoyl	C46H78O2	28 CICO
2,6-Bis(3-oxo-1-butenyl)naphthalene; (E,E)-form	C18H16O2	29 CICO
8,15-Dihydroxy-2-oxo-1(10),11(13)-guaiadien-12,6-olide; (4α,5α,6α,8α)-form, 15-Aldehyde, 8-O-(4-hydroxyphenylacetyl)	C23H22O7	30 CICO
8-Hydroxy-2-oxo-1(10),3,11(13)-guaiatrien-12,6-olide; (5α,6β,8β)-form, 11α,13-Dihydro	C15H18O4	31 CICO
3,3',4,4'-Tetrahydroxychalcone; (E)-form	C15H12O5	32 CICO
12,20(29)-Lupadien-3-ol; 3β-form, 3-O-(2-O-Hexadecanoyl-α-L-arabinofuranoside)	C51H86O6	33 CICO
4,7'-Epoxy-3,8'-neolign-7-ene-3',4',5,9,9'-pentol; (7E,7'S,8'R)-form, 3'-Me ether, 5-O-β-D-glucopyranoside	C25H30O11	34 CICO
3,8,9,15-Tetrahydroxy-2-oxo-1(10),4-guaiadien-12,6-olide; (3α,6α,8β,9β,11ξ)-form, 8-O-(3,4-Dihydroxy-E-cinnamoyl), 15-O-β-D-glucopyranoside	C30H34O15	35 CICO
3',4',5,5',6,7-Hexahydroxyflavone; 7-O-β-D-Glucopyranoside	C21H20O13	36 CICO
3,5,7-Trihydroxy-3',4'-dimethoxyflavone; 3-O-α-L-Rhamnopyranoside, 7-O-[β-D-galactopyranosyl-(1→4)-β-D-xylopyranoside]	C34H42O20	37 CICO
20(30)-Taraxastene-3,21-diol; (3β,19β,21α)-form	C30H50O2	38CICO
Cichorin A; O-De-Me	C17H18O3	39CICO
Cichorin A	C18H20O3	40CICO
Cichorin A; Me ether	C19H22O3	41CICO
Angolensic acid; 17-Epimer, 6S-hydroxy, Me ester	C27H34O8	42CICO
CICHORIIN	C15H16O9	43CICO
Xanthium strumarium
Name	Molecular Formula
Abscisic acid; (S)-form, 14-Hydroxy	C15H20O5	1X
1,4:4,5-Diepoxy-11(13)-xanthen-12-oic acid; (1&beta;,4&beta;,5&beta;H,10&beta;)-form	C15H22O4	2X
2,15-Dihydroxy-16-kaurene-18,19-dioic acid; (ent-2&alpha;,15&beta;)-form, 2-O-[3-Methylbutanoyl-(&rarrow;2)-3,4-disulfo-&alpha;-D-glucopyranoside]	C31H46O18S2	3X
11,13-Dihydroxy-4-oxo-1(5),2-xanthadien-12,8-olide; (2E,8&alpha;,10&beta;,11&alpha;)-form	C15H20O5	4X
2,4-Dihydroxy-1(5),11(13)-xanthadien-12,8-olide; (2&alpha;,4&alpha;,8&alpha;)-form	C15H22O4	5X
2,4-Dihydroxy-1(5),11(13)-xanthadien-12,8-olide; (2&alpha;,4&alpha;,8&alpha;)-form, 4-Ac	C17H24O5	6X
2,4-Dihydroxy-1(5),11(13)-xanthadien-12,8-olide; (2&alpha;,4&beta;,8&alpha;)-form, 2-Ac	C17H24O5	7X
2,4-Dihydroxy-1(5),11(13)-xanthadien-12,8-olide; (2&alpha;,4&beta;,8&alpha;)-form, 4-Ac	C17H24O5	8X
2,4-Dihydroxy-1(5),11(13)-xanthadien-12,8-olide; (2&alpha;,8&beta;)-form, 4-Ketone	C15H20O4	9X
2,4-Dihydroxy-1(5),11(13)-xanthadien-12,8-olide; (2&alpha;,8&beta;)-form, 1&beta;,5&beta;-Epoxide, 4-ketone	C15H20O5	10X
2,4-Dihydroxy-1(5),11(13)-xanthadien-12,8-olide; (2&beta;,4&alpha;,8&alpha;)-form, 15-Chloro, 2-Ac	C17H23ClO5	11X
2,4-Dihydroxy-1(5),11(13)-xanthadien-12,8-olide; (2&alpha;,4&xi;,8&beta;)-form, 2-Ac	C17H24O5	12X
1,4-Epidioxy-4,5-epoxy-2,11(13)-xanthadien-12,8-olide; (1&alpha;,4&alpha;,5&alpha;H,8&alpha;,10&beta;)-form	C15H18O5	13X
9-Hydroxy-10,12-octadecadienoic acid; (9&xi;,10E,12Z)-form	C18H32O3	14X
4-Oxo-1(5),2,11(13)-xanthatrien-12,8-olide; (8&alpha;,10&beta;)-form, 11&alpha;,13-Dihydro	C15H20O3	15X
1,3,5-Tri-O-caffeoylquinic acid	C34H30O15	16X
Xanthiazone	C11H13NO3S	17X
Xanthiazone; 11-O-&beta;-D-Glucopyranoside	C17H23NO8S	18X
Xanthiazone; 2&xi;-Hydroxy, 11-O-&beta;-D-glucopyranoside	C17H23NO9S	19X
Xanthiazone; 11-Aldehyde	C11H11NO3S	20X
Xanthienopyran; (-)-form	C17H16O4S	21X
11-Hydroxy-12-octadecenoic acid	C18H34O3	22X
12-Oleanene-3,16-diol; (3β,16β)-form, 3-O-[α-L-Rhamnopyranosyl-(1→3)-β-D-xylopyranoside]	C41H68O10	23X
Xanthiazone; O-[3,4-Dihydroxy-E-cinnamoyl-(&rarrow;2)-&beta;-D-glucopyranoside]	C26H29NO11	24X
4-Oxo-1(5),2,11(13)-xanthatrien-12,8-olide; (8&alpha;,10&beta;)-form	C15H18O3	25X
2,4-Dihydroxy-1(5),11(13)-xanthadien-12,8-olide; (2&alpha;,4&alpha;,8&alpha;)-form, 2-Ac	C17H24O5	26X
4-Oxo-1(5),2,11(13)-xanthatrien-12,8-olide; (8&alpha;,10&beta;)-form	C15H18O3	27X
3',4',5,7-Tetrahydroxy-8-prenylflavone	C20H18O6	28X
2,4-Dihydroxy-1(5),11(13)-xanthadien-12,8-olide; (2&alpha;,4&alpha;,8&alpha;)-form, 2-Ac	C17H24O5	29X
Olea europaea
Name	Molecular Formula
Acyclodihydroelenolic acid; 1-O-β-D-Glucopyranoside	C17H28O11	95 OE
1,5-Anhydroxylitol	C5H10O4	96 OE
Cinchonidine	C19H22N2O	97 OE
Cinchonine		98 OE
Cinchonine; 10,11-Dihydro	C19H24N2O	99 OE
Cleroindicin F	C8H10O3	100 OE
Demethylsecologanol; 7-Carboxylic acid, 7-(3,4-dihydroxyphenethyl) ester, 11-Me ester	C25H32O13	101 OE
2-(3,4-Dihydroxyphenyl)ethanol; 1-Ac	C10H12O4	102 OE
Elenaic acid	C11H14O6	103 OE
Elenaic acid; (3,4-Dihydroxyphenylethyl) ester	C19H22O8	104 OE
1-O-Elenoloyl-2-O-(9Z-octadecenoyl)glycerol	C32H52O9	105 OE
4-Formyl-3-(formylmethyl)-4-hexenoic acid	C9H12O4	106 OE
4-Formyl-3-(formylmethyl)-4-hexenoic acid; (3,4-Dihydroxyphenyl)ethyl ester	C17H20O6	107 OE
4-Formyl-3-(formylmethyl)-4-hexenoic acid; (4-Hydroxyphenyl)ethyl ester	C17H20O5	108 OE
3-Ethylidenetetrahydro-2,6-dimethoxy-2H-pyran-4-acetic acid; [3,4-Dihydroxyphenylethyl] ester	C19H26O7	109 OE
3-(1-Formyl-1-propen-1-yl)pentanedioic acid; (E)-form	C9H12O5	110 OE
3-(1-Formyl-1-propenyl)pentanedioic acid; (Z)-form		111 OE
3-(1-Formyl-1-propenyl)pentanedioic acid; (Z)-form, 9-Alcohol	C9H14O5	112 OE
Fraxiresinol 1-O-B-D-Glucopyranoside	C27H34O13	113 OE
4-Hydroxy-4-(2-hydroxyethyl)-2,5-cyclohexadien-1-one; 2'-O-β-D-Glucopyranoside	C14H20O8	114 OE
3-Hydroxy-13(18)-oleanen-28-oic acid; 3β-form, Ac, Me ester	C33H52O4	115 OE
2-(4-Hydroxyphenyl)ethanol; 1-Ac	C10H12O3	116 OE
2-(4-Hydroxyphenyl)ethanol; 1-O-(9Z-Octadecenoyl)	C26H42O3	117 OE
8-Hydroxypinoresinol 4-O--D-Glucopyranoside	C26H32O12	118 OE
8-Hydroxypinoresinol 4'-Me ether, 8-Ac, 4-O--D-glucopyranoside	C29H36O13	119 OE
Megaritodilactone	C10H12O4	120 OE
Megaritolactonic acid	C10H12O4	121 OE
Megaritolactonic acid B; Me ester	C11H16O5	122 OE
Nocellaralactone	C9H14O3	123 OE
12-Oleanene-3,28-diol; 3β-form	C30H50O2	124 OE
Oleoside; Di-Me ester	C18H26O11	125 OE
Oleoside; 6'-O-(4-Hydroxy-E-cinnamoyl)	C25H28O13	126 OE
Oleoside; 6'-O-(8-Hydroxy-2,6-dimethyl-2E-octenoyl)	C26H38O13	127 OE
Oleuropein	C25H32O13	128 OE
Oleuropein; 3''-Deoxy	C25H32O12	129 OE
Oleuropein; 4''-O-β-D-Glucopyranoside	C31H42O18	130 OE
Oleuropein; 6'-O-β-D-Glucopyranosyl	C31H42O18	131 OE
Oleuropein; 3''-Me ether	C26H34O13	132 OE
Oleuropein; 4''-Me ether	C26H34O13	133 OE
Oleuropein; 3'-O-β-D-Glucopyranosyl	C31H42O18	134 OE
6-O-Oleuropeoylsucrose	C22H36O13	135 OE
Olivin	C17H16O6	136 OE
Olivin; 4''-O-(Glucosylglucoside)	C29H36O16	137 OE
3-Pentanol	C5H12O	138 OE
9,10,18-Trihydroxyoctadecanoic acid; (9S,10S)-form	C18H36O5	139 OE
(+)-CYCLO-OLIVIL	C20H24O7	140 OE
1-ACETOXYPINORESINOL"	C22H24O8	141 OE
1-CAFFEYL-GLUCOSE	C15H20O8	142 OE
2-HYDROXYCINNAMIC-ACID",	C9H8O3	143 OE
3,4,5-TRIMETHOXYBENZOIC-ACID	C10H12O5	144 OE
3,4-DIHYDROXYBENZOIC-ACID	C7H6O4	145 OE
3,4-DIHYDROXYCINNAMIC-ACID	C9H8O4	146 OE
3,4-DIHYDROXYPHENYLETHANOL-4-DIGLUCOSIDE	C20H30O13	147 OE
3,4-DIHYDROXYPHENYLETHANOL-4-MONOGLUCOSIDE	C14H20O8	148 OE
3,4-DIMETHOXY-BENZOIC-ACID	C9H10O4	149 OE
4-HYDROXY-3,5-DIMETHOXYBENZOIC-ACID	C9H10O5	150 OE
4-HYDROXY-3-METHOXY-BENZOIC-ACID	C8H8O4	151 OE
4-HYDROXY-3-METHOXY-CINNAMIC-ACID	C10H10O4	152 OE
4-HYDROXY-3-METHOXYPHENYLACETIC-ACID	C9H10O4	153 OE
4-HYDROXY-BENZOIC-ACID	C7H6O3	154 OE
4-HYDROXYCINNAMIC-ACID	C9H8O3	155 OE
4-HYDROXYPHENYLACETIC-ACID	C8H8O3	156 OE
AESCULETIN	C9H6O4	157 OE
APIGENIN	C15H10O5	158 OE
APIGENIN-7-GLUCOSIDE	C21H20O10	159 OE
ARACHIDIC-ACID	C20H40O2	160 OE
BENZOIC-ACID	C7H6O2	161 OE
BETA-AMYRIN	C30H50O	162 OE
BETA-SITOSTEROL-GLUCOSIDE	C35H60O6	163 OE
CATECHIN	C15H14O6	164 OE
CATECHOL	C6H6O2	165 OE
CHOLINE	C5H14NO	166 OE
CHRYSOERIOL-7-O-GLUCOSIDE	C22H22O11	167 OE
CINNAMIC-ACID	C9H8O2	168 OE
CRATAEGOLIC-ACID	C30H48O4	169 OE
CYANIDIN-3-GLUCOSIDE"	C21H21O11+	170 OE
CYANIDIN-3-RHAMNOSYLGLUCOSYLGLUCOSIDE	C33H41O20+	171 OE
CYANIDIN-3-RUTINOSIDE	C27H31O15+	172 OE
D-1-ACETOXPINORESINOL-4'-BETA-D-GLUCOSIDE"	C28H34O13	173 OE
D-1-ACETOXPINORESINOL-4'-O-METHYL-ETHER	C23H26O8	174 OE
8-Hydroxypinoresinol	C20H22O7	175 OE
D-1-HYDROXYPINORESINOL-4'-O-METHYL-ETHER	C21H24O7	176 OE
D-1-HYDROXYPINORESINOL-4''-O-METHYL-ETHER	C21H24O7	177 OE
8-Hydroxypinoresinol 4,-O--D-Glucopyranoside	C26H32O12	178 OE
DEMETHYLOLEOEUROPEIN"	C24H30O13	179 OE
ELENOLIDE",	C11H12O5	180 OE
ESCULIN"	C15H16O9	181 OE
ESTRONE	C18H22O2	182 OE
FRUCTOSE		183 OE
GALACTURONIC-ACID	C6H10O7	184 OE
"GALLIC-ACID	C7H6O5	185 OE
HYDROXYTYROSOL	C8H10O3	186 OE
KAEMPFEROL	C15H10O6	187 OE
L-OLIVIL	C20H24O7	188 OE
LIGUSTROSIDE	C25H32O12	189 OE
LUTEOLIN-4'-O-GLUCOSIDE",	C21H20O11	190 OE
LUTEOLIN-5-O-GLUCOSIDE"	C21H20O11	191 OE
Luteolin 7,4'-diglucoside;	C27H30O16	192 OE
MANNITOL	C6H14O6	193 OE
METHYL-DELTA-MASLINATE	C31H50O4	194 OE
NUZHENIDE"	C31H42O17	195 OE
"OLEANOLIC-ACID"	C30H48O3	196 OE
OLEOSIDE"	C16H22O11	197 OE
OLEOSIDE-7-METHYL-ESTER	C17H24O11	198 OE
OLEUROPEIC-ACID"	C10H16O3	199 OE
OLEUROSIDE	C25H32O13	200 OE
P-COUMARIC-ACID		201 OE
PAEONIDIN-3-GLUCOSIDE	C22H23O11+	202 OE
PAEONIDIN-3-RHAMNOSYLGLUCOSYLGLUCOSIDE	C34H43O20+	203 OE
PALMITIC-ACID	C16H32O2	204 OE
PECTIN""	C6H10O7	205 OE
QUERCETIN"	C15H10O7	206 OE
QUERCETIN-3-0-RUTINOSIDE"	C27H30O16	207 OE
"QUERCETIN-3-O-RHAMNOSIDE"	C21H20O11	208 OE
QUINONE	C6H4O2	209 OE
SALIDROSIIDE	C14H20O7	210 OE
SQUALENE	C30H50	211 OE
STEARIC-ACID",	C18H36O2	212 OE
UVAOL",	C30H50O2	213 OE
VERBASCOSIDE"	C29H36O15	214 OE
Trigonella foenum-graecum
Name	Molecular Formula
2-Amino-4-hydroxy-3-methylpentanoic acid (2R,3R,4S)-form	C6H13NO3	874 TF
2-Amino-4-hydroxy-3-methylpentanoic acid (2S,3R,4S)-form	C6H13NO3	875 TF
3-Carboxy-1-methylpyridinium betaine	C7H7NO2	876 TF
6,7- Dihydroxy flavone 6-Me ether	C16H12O4	877 TF
Furostane-2,3,22,26-tetrol (2alpha ,3 beta,5 alpha,22...,25R) 3-O-[ALPHA-L-Rhamnopyranosyl-(1-2)--D-glucopyranoside], 26-O--D-glucopyranoside	C45H76O19	878 TF
Furostane-2,3,22,26-tetrol (2alpha ,3 beta,5 alpha,22...,25R)- 3-O-[BETA-D-Xylopyranosyl-(1-2)-B-D-glucopyranoside], 26-O-B-D-glucopyranoside	C44H74O19	879 TF
Furostane-2,3,22,26-tetrol (2alpha ,3 beta,5 alpha,22...,25R)- 3-O-[ALPHA-L-Rhamnopyranosyl-(1-2)[ALPHA-L-rhamnopyranosyl-(1-4)]--D-glucopyranoside], 26-O-B-D-glucopyranoside	C51H86O23	880 TF
Furostane-2,3,22,26-tetrol (2alpha ,3 beta,5 alpha,22...,25R)-22-Me ether, 3-O-[ALPHA-L-rhamnopyranosyl-(14)-[ALPHA-L-rhamnopyranosyl-(12)]-B-D-glucopyranoside], 26-O--B- D-glucopyranoside	C52H88O23	881 TF
Furostane-2,3,22,26-tetrol (2alpha ,3 beta,5 alpha,22...,25S)- 3-O-[ALPHA-L-Rhamnopyranosyl-(1-2)-B-D-glucopyranoside], 26-O-B-D-glucopyranoside	C45H76O19	882 TF
Furost - 4 ENE- 3,22,26 TRIOL (3 beta,22...,25R)-3-O-[ALPHA-L-Rhamnopyranosyl-(1-2)B--D-glucopyranoside], 26-O-B-D-glucopyranoside	C45H74O18	883 TF
Furost - 4 ENE- 3,22,26 TRIOL (3 beta,22...,25S)-3-O-[ALPHA-L-Rhamnopyranosyl-(12)-B-D-glucopyranoside], 26-O-B-D-glucopyranoside	C45H74O18	884 TF
Furost - 5 ENE- 3,22,26 TRIOL (3 beta,22R,25R)-3-O-[ALPHA-L-Rhamnopyranosyl-(1-2)-B-D-glucopyranosyl-(1-6)-B-D-glucopyranoside], 26-O-B-D-glucopyranoside	C51H84O23	885 TF
Furost - 5 ENE- 3,22,26 TRIOL (3 beta,22R,25R)-3-O-[ALPHA-L-Rhamnopyranosyl-(12)-[B-D-xylopyranosyl-(1-4)]-B-D-glucopyranosyl-(1-6)-B-D-glucopyranoside], 26-O-B-D-glucopyranoside	C56H92O27	886 TF
Furost - 5 ENE- 3,22,26 TRIOL (3 beta,22R,25R)-22-Me ether, 3-O-[ALPHA-L-rhamnopyranosyl-(12)-[B-D-xylopyranosyl-(14)]-B-D-glucopyranoside], 26-O-B-D-glucopyranoside	C51H84O22	887 TF
Furost - 5 ENE- 3,22,26 TRIOL (3 beta,22R,25S)-3-O-[ALPHA-L-Rhamnopyranosyl-(1-2)-[ALPHA-L-rhamnopyranosyl-(1-4)]-B-D-glucopyranoside], 26-O-B-D-glucopyranoside	C51H84O22	888 TF
Furost - 5 ENE- 3,22,26 TRIOL (3 beta,22R,25S)-3-O-[ALPHA-L-Rhamnopyranosyl-(1-2)-[B-D-glucopyranosyl-(1-3)]-B-D-glucopyranoside], 26-O-B-D-glucopyranoside	C51H84O23	889 TF
Furost - 5 ENE- 3,22,26 TRIOL (3 beta,22R,25S)-22-Me ether, 3-O-[ALPHA-L-rhamnopyranosyl-(12)-[ALPHA-L-rhamnopyranosyl-(14)]-B-D-glucopyranoside], 26-O-B-D-glucopyranoside	C52H86O22	890 TF
Furost - 5 ENE- 3,22,26 TRIOL (3 beta,22R,25S)-3-O-[B-D-Glucopyranosyl-(1-3)-B-D-glucopyranosyl-(1-4)-[ALPHA-L-rhamnopyranosyl-(1-2)]-B-D-glucopyranoside], 26-O-B-D-glucopyranoside	C57H94O28	891 TF
Furost - 20(22)- ENE- 2,3,26 TRIOL (2 ALPHA, 3 BETA, 5 ALPHA ,25 R)-3-O-[B-D-Xylopyranosyl-(1-6)-B-D-glucopyranoside], 26-O-B-D-glucopyranoside	C44H72O18	892 TF
Graecunin D	C48H64N11O18+	893 TF
7-hydroxy-4-methyl-2H-1BENZOPYRAN-2-one; Ac	C12H10O4	894 TF
Kampferol 3,7 diglycosides; 3-O-[-D-Glucopyranosyl-(1-2)-b-D-galactopyranoside], 7-O-b-D-glucopyranoside	C33H40O21	895 TF
Kampferol 3,7 diglycosides; 3-O-[-D-Glucopyranosyl-(1-2)-6-O-acetyl--D-galactopyranoside], 7-O--D-glucopyranoside	C35H42O22	896 TF
Kampferol 3- glycosides; diglycosides ,3-O-[-D-Glucopyranosyl-(1-2)--D-galactopyranoside]	C27H30O16	897 TF
Quercitin 3,7 diglycoside- 3-O-[-D-Glucopyranosyl-(1-2)--D-galactopyranoside], 7-O--D-glucopyranoside	C33H40O22	898 TF
(25-R)-SPIROSTA-3-5-DIENE"	C27H40O2	899 TF
Spirost-5-en-3-ol;(3 beta, 25 R) FORM; 3-O--D-Glucopyranoside	C33H52O8	900 TF
Spirost-5-en-3-ol;(3 beta, 25 R) FORM; 3-O-[-L-Rhamnopyranosyl-(1-4)--D-glucopyranosyl-(1-4)--D-glucopyranoside]	C45H72O17	901 TF
Spirost-5-en-3-ol;(3 beta, 25 R) FORM; 3-O-[α-D-Glucopyranosyl-(1-2)-α-L-rhamnopyranosyl-(1-6)-α-D-glucopyranoside]	C45H72O17	902 TF
Spirost-5-en-3-ol;(3 beta, 25 R) FORM; 3-O-[α-L-Rhamnopyranosyl-(1-3)-α-L-rhamnopyranosyl-(1-4)-β-D-glucopyranosyl-(1-4)-β-D-glucopyranoside]	C51H82O21	903 TF
Spirost-5-en-3-ol;(3 beta, 25 R) FORM; 3-O-[β-D-Glucopyranosyl-(1-4)-α-L-rhamnopyranosyl-(1-4)-β-D-glucopyranosyl-(1-4)-β-D-glucopyranoside]	C51H82O22	904 TF
Spirost-5-en-3-ol;(3 beta, 25 R) FORM;3-O-[α-D-Glucopyranosyl-(1-4)-α-D-glucopyranosyl-(1-2)-α-L-rhamnopyranosyl-(1-6)-α-D-glucopyranoside]	C51H82O22	905 TF
Spirost-5-en-3-ol;(3 beta, 25 S) FORM; 3-O-[β-D-Glucopyranosyl-(1-4)-α-D-xylopyranoside]	C38H60O12	906 TF
Spirost-5-en-3-ol;(3 beta, 25 S) FORM; O-[α-L-Rhamnopyranosyl-(1-2)-[α-L-rhamnopyranosyl-(1-4)]-β-D-glucopyranoside]	C45H72O16	907 TF
Trigocoumarin	C16H18O6	908 TF
3,4,7-Trimethyl-2H-1-benzopyran-2-one	C12H12O2	909 TF
Vitexin; 2''-O-(4-Hydroxycinnamoyl)	C30H26O12	910 TF
VITEXIN	C21H20O10	911 TF
Fenugreekine	C21H27N7O14P2 C27 steroid sapogenin peptide ester	912 TF
6-C-β-L-Arabinopyranosyl-8-C-β-D-galactopyranosyl-4',5,7-trihydroxyflavone	C26H28O14	913 TF
6,8-Di-C-β-D-galactopyranosyl-4',5,7-trihydroxyflavone	C27H30O15	914 TF
3-(3,4-Dihydroxyphenyl)propanoic acid	C9H10O4	915 TF
8-C-β-D-Galactopyranosyl-4',5,7-trihydroxy-6-C-β-D-xylopyranosylflavone	C26H28O14	916 TF
8-C-β-D-Glucopyranosyl-3',4',5,7-tetrahydroxyflavone; 2''-O-(4-Hydroxy-E-cinnamoyl)	C30H26O13	917 TF
8-C-β-D-Glucopyranosyl-4',5,7-trihydroxyflavone; 2''-O-(4-Hydroxy-E-cinnamoyl)	C30H26O12	918 TF
8-C-β-D-Glucopyranosyl-4',5,7-trihydroxy-6-C-β-D-xylopyranosylflavone; 6'''-O-(3-Hydroxy-3-methylglutaroyl)	C32H36O18	919 TF
luteolin 8-C-β-glucopyranoside	C21H20O11	920 TF
luteolin 6-C-β-glucopyranoside	C21H20O11	921 TF
3-Hydroxy-4,5-dimethyl-2(5H)-furanone	C6H8O3	922 TF
3',4',5,5',7-Pentahydroxyisoflavone; 3',5'-Di-Me ether	C17H14O7	923 TF
3',5,5',7-Tetrahydroxyisoflavone; 3'-Me ether	C16H12O6	924 TF
Spirost-5-ene-2,3-diol; (2α,3β,25R)-form, 3-O-[α-L-Rhamnopyranosyl-(1→2)-β-D-glucopyranoside]	C39H62O13	925 TF
Spirost-5-ene-2,3-diol; (2α,3β,25R)-form, 3-O-[α-L-Rhamnopyranosyl-(1→2)-[α-L-rhamnopyranosyl-(1→4)]-β-D-glucopyranoside]	C45H72O17	926 TF
Spirost-5-ene-2,3-diol; (2α,3β,25S)-form, 3-O-[α-L-Rhamnopyranosyl-(1→2)-β-D-glucopyranoside]	C39H62O13	927 TF
Protodioscin	C51H84O22	928 TF
Spirostane-2,3-diol; (2α,3β,5α,25R)-form, 3-O-[α-L-Rhamnopyranosyl-(1→2)-β-D-glucopyranoside]	C39H64O13	929 TF
Spirostane-2,3-diol; (2α,3β,5α,25R)-form, 3-O-[β-D-Xylopyranosyl-(1→6)-β-D-glucopyranoside]	C38H62O13	930 TF
Spirostane-2,3-diol; (2α,3β,5α,25S)-form, 3-O-[α-L-Rhamnopyranosyl-(1→2)-β-D-glucopyranoside]	C39H64O13	931 TF
Spirostane-2,3-diol; (2α,3β,5α,25S)-form, 3-O-[β-D-Xylopyranosyl-(1→6)-β-D-glucopyranoside]	C38H62O13	932 TF
Spirostan-3-ol; (3β,5β,25R)-form, 3-O-[β-D-Xylopyranosyl-(1→6)-β-D-glucopyranoside]	C38H62O12	933 TF
Spirostan-3-ol; (3β,5β,25S)-form, 3-O-[β-D-Xylopyranosyl-(1→6)-β-D-glucopyranoside]	C38H62O12	934 TF
Glycyrrhiza glabra
Name	Molecular Formula
2-Acetoxybenzoic acid	C9H8O4	935 GG
6-Acetyl-5-hydroxy-4-methyl-2H-1-benzopyran-2-one	C12H10O4	936 gg
Astragalin; Mono-Ac	C23H22O12	937 gg
Cyclokievitone; 5-Deoxy	C20H18O5	938 gg
Cyclokievitone; 5-Deoxy, 4'-Me ether	C21H20O5	939 gg
Cyclotetradecane	C14H28	940 gg
2,3-Dihydro-3-methylfuran; (ξ)-form	C5H8O	941 gg
2,3-Dihydro-4-methylfuran	C5H8O	942 gg
4',7-Dihydroxy-3',8-diprenylflavanone; (S)-form	C25H28O4	943 gg
4',7-Dihydroxy-3',8-diprenylflavanone; (S)-form, 3R-Hydroxy	C25H28O5	944 gg
4',7-Dihydroxyflavanone; (S)-form, 4'-O-[β-D-Apiofuranosyl-(1→2)-β-D-glucopyranoside]	C26H30O13	945 gg
4',7-Dihydroxyflavanone; (S)-form, 4'-O-[β-D-Apiofuranosyl-(1→4)-β-D-glucopyranoside]	C26H30O13	946 gg
4',7-Dihydroxyflavanone; (S)-form, 7-O-[β-D-Apiofuranosyl-(1→2)-β-D-glucopyranoside]	C26H30O13	947 gg
4',7-Dihydroxyflavanone; (S)-form, 4'-O-[β-D-Apiofuranosyl-(1→2)-β-D-glucopyranoside], 7-O-β-D-glucopyranoside	C32H40O18	948 gg
4',7-Dihydroxyflavanone; (S)-form, 4'-O-β-D-Glucopyranoside	C21H22O9	949 gg
4',7-Dihydroxyflavanone; (S)-form, 4'-O-[α-L-Rhamnopyranosyl-(1→?)-β-D-glucopyranoside]	C27H32O13	950 gg
5,7-Dihydroxyflavanone; (S)-form, 7-O-β-D-Glucopyranoside	C21H22O9	951 gg
4',5-Dihydroxyisoflavone; 4'-Me ether	C16H12O4	952 gg
5,7-Dihydroxy-8-methoxyflavone; 7-O-β-D-Glucuronopyranoside	C22H20O11	953 gg
4',5-Dihydroxy-7-methoxyisoflavone	C16H12O5	954 gg
5,7-Dihydroxy flavanone- 7-O--D-Glucopyranoside	C21H22O9	955 GG
3,24-Dihydroxy-9(11),12-oleanadien-30-oic acid; 3β-form	C30H46O4	956 GG
3,24-Dihydroxy-11,13(18)-oleanadien-30-oic acid; 3β-form, Me ester	C31H48O4	957 GG
3,18-Dihydroxy-11-oxo-12-oleanen-29-oic acid; (3β,18α)-form, 29→18 lactone	C30H44O4	958 GG
3,18-Dihydroxy-11-oxo-12-oleanen-30-oic acid; (3β,18α)-form	C30H46O5	959 GG
3,21-Dihydroxy-11-oxo-12-oleanen-29-oic acid; (3β,21α)-form	C30H46O5	960 GG
3,24-Dihydroxy-11-oxo-12-oleanen-29-oic acid; 3β-form	C30H46O5	961 GG
3,24-Dihydroxy-11-oxo-12-oleanen-30-oic acid; 3β-form	C30H46O5	962 GG
3,28-Dihydroxy-11-oxo-12-oleanen-30-oic acid; 3β-form	C30H46O5	963 GG
1-(3,4-Dihydroxyphenyl)-2-(3,5-dihydroxyphenyl)ethane; 4-Me ether	C15H16O4	964 GG
1-(3,4-Dihydroxyphenyl)-2-(3,5-dihydroxyphenyl)ethane; 4-Me ether, 3'-O-β-D-glucopyranoside	C21H26O9	965 GG
5-[2-(3,4-Dihydroxyphenyl)ethyl]-4-(3-methyl-2-butenyl)-1,3-benzenediol; 3-O-(3-Methyl-2-butenyl)	C24H30O4	966 GG
1-(2,4-Dihydroxyphenyl)-2-hydroxy-3-(4-hydroxyphenyl)-1-propanone; (ξ)-form	C15H14O5	967 GG
1-(2,4-Dihydroxyphenyl)-3-hydroxy-3-(4-hydroxyphenyl)-1-propanone; 2'-O-β-D-Glucopyranoside	C21H24O10	968 GG
1-(2,4-Dihydroxyphenyl)-3-hydroxy-3-(4-hydroxyphenyl)-1-propanone; 4-O-β-D-Glucopyranoside	C21H24O10	969 GG
1-(2,4-Dihydroxyphenyl)-3-hydroxy-3-(4-hydroxyphenyl)-1-propanone; 4'-O-β-D-Glucopyranoside	C21H24O10	970 GG
1-(3,5-Dihydroxyphenyl)-2-[4-hydroxy-3-(3-methyl-2-butenyl)phenyl]ethane	C19H22O3	971 GG
1-(3,5-Dihydroxyphenyl)-2-[4-hydroxy-3-(3-methyl-2-butenyl)phenyl]ethane; 3-Ac	C21H24O4	972 GG
3-(3,4-Dihydroxyphenyl)-2-propenoic acid; (E)-form, Docosyl ester	C31H52O4	973 GG
3-(3,4-Dihydroxyphenyl)-2-propenoic acid; (E)-form, Eicosyl ester	C29H48O4	974 GG
5,7-Dihydroxy-6-prenylflavanone; (S)-form	C20H20O4	975 GG
5,7-Dihydroxy-8-prenylflavanone; (S)-form	C20H20O4	976 GG
4',7-Dihydroxy-3'-prenylflavone	C20H18O4	977 GG
4',7-Dihydroxy-6-prenylflavone	C20H18O4	978 GG
1-(3,4-Dihydroxy-5-prenylphenyl)-2-(3,5-dihydroxyphenyl)ethane	C19H22O4	979 GG
1-(3,4-Dihydroxy-5-prenylphenyl)-2-(3,5-dihydroxyphenyl)ethane; 4-Me ether	C20H24O4	980 GG
1-(3,4-Dihydroxy-5-prenylphenyl)-2-(3,5-dihydroxy-4-prenylphenyl)ethane	C24H30O4	981 GG
1-(3,5-Dihydroxy-4-prenylphenyl)-2-(4-hydroxy-3-prenylphenyl)ethane	C24H30O3	982 GG
3,9-Dihydroxy-4-prenylpterocarpan; 9-Me ether	C21H22O4	983 GG
Erypoegin B, O-De-Me	C20H18O4	984 GG
Euchrenone a2; (S)-form, 5-Deoxy	C25H26O4	985 GG
Gancaonin F	C21H16O6	986 GG
Glabraisoflavanone A	C25H28O4	987 GG
Glabraisoflavanone B	C30H38O5	988 GG
Glabrene	C20H18O4	989 GG
Glabridin; (R)-form	C20H20O4	990 GG
Glabridin; (R)-form, 3'-Hydroxy, 4'-Me ether	C21H22O5	991 GG
Glabridin; (R)-form, 2'-Me ether	C21H22O4	992 GG
Glabridin; (R)-form, 4'-Me ether	C21H22O4	993 GG
Glabrocoumarin	C20H16O5	994 GG
Glabrone	C20H16O5	995 GG
Glycyrin; 7-O-De-Me	C21H20O6	996 GG
Glycyrrhizic acid	C42H62O16	997GG
Glyinflanin A	C25H28O5	998 GG
Glyinflanin B	C20H18O5	999 GG
Glyinflanin G; 8''-Deoxy, 3',4'-dihydro	C25H26O4	1000 GG
Glyinflanin H	C19H16O4	1001 GG
Glyzarin	C18H14O4	1002 GG
Hispaglabridin A; (R)-form	C25H28O4	1003 GG
Hispaglabridin B; (R)-form	C25H26O4	1004 GG
7-Hydroxy-2-methylisoflavone	C16H12O3	1005 GG
7-Hydroxy-2-methylisoflavone; Ac	C18H14O4	1006 GG
7-Hydroxy-2-methylisoflavone; Me ether	C17H14O3	1007 GG
3-Hydroxy-2-methyl-4H-pyran-4-one; O-[4-Carboxy-3-hydroxy-3-methylbutanoyl-(→6)-β-D-glucopyranoside]	C18H24O12	1008 GG
3-Hydroxy-9(11),12-oleanadien-30-oic acid; 3β-form	C30H46O3	1009 GG
3-Hydroxy-12-oleanen-30-oic acid; 3β-form	C30H48O3	1010 GG
3-Hydroxy-11-oxo-12-oleanen-29-oic acid; 3β-form	C30H46O4	1011 GG
3-Hydroxy-11-oxo-12-oleanen-30-oic acid; (3β,18α)-form	C30H46O4	1012 GG
3-Hydroxy-11-oxo-12-oleanen-30-oic acid; (3β,18β)-form	C30H46O4	1013 GG
3-Hydroxy-11-oxo-12-oleanen-30-oic acid; (3β,18β)-form, 30-Alcohol	C30H48O3	1014 GG
3-Hydroxy-11-oxo-12-oleanen-30-oic acid; (3β,18β)-form, 3-Glycoside	C54H86O23	1015 GG
3-Hydroxy-11-oxo-12-oleanen-30-oic acid; (3β,18β)-form, 3-Glycoside(2)	C59H94O27	1016 GG
3-(4-Hydroxyphenyl)-1-phenyl-2-propen-1-one	C15H12O2	1017 GG
Isochandalone; 3'',6',-Dihydroxy, 2'',3''-dihydro	C25H26O7	1018 GG
Isoderrone	C20H16O5	1019 GG
Isoglycycoumarin	C21H20O6	1020 GG
Kanzonol V	C24H24O4	1021 GG
Kanzonol B	C20H18O4	1022 GG
Kanzonol U	C19H16O4	1023 GG
Kanzonol W	C20H16O5	1024 GG
Kanzonol W; 4'-Me ether	C21H18O5	1025 GG
Kanzonol Y; (R)-form	C25H30O5	1026 GG
Kanzonol Z	C25H26O5	1027 GG
Lanosta-5,24-dien-3-ol; 3β-form, 3-O-β-D-Glucuronopyranoside	C36H58O7	1028 GG
Licoagrochalcone B	C21H20O4	1029 GG
Licoagrochalcone D	C21H22O5	1030 GG
Licoagrodin	C45H44O9	1031 GG
Licoagrodione	C20H20O6	1032 GG
Licoagrone	C45H42O10	1033 GG
Licochalcone A	C21H22O4	1034 GG
Licocoumarin A	C25H26O5	1035 GG
Liquoric acid	C30H44O5	1036 GG
3-Methyl-3-hepten-2-one	C8H14O	1037 GG
12-Oleanene-3,22,30-triol; (3β,22β)-form, 30-Carboxylic acid, 30→22 lactone	C30H46O3	1038 GG
Parvisoflavone A; 5-Deoxy	C20H16O5	1039 GG
2',4',5',6,7-Pentahydroxyisoflavone; 4',6-Di-Me ether, 2'-O-β-D-glucopyranoside	C23H24O12	1040 GG
Phaseollin; 1-Methoxy	C21H20O5	1041 GG
Phaseollinisoflavan	C20H20O4	1042 GG
8-Prenylphaseollinisoflavan; (S)-form	C25H28O4	1043 GG
Quercetin 3-glycosides; Monosaccharides, 3-O-(2-O-Acetyl-β-D-glucopyranoside)	C23H22O13	1044 GG
Shinpterocarpin; (-)-form	C20H18O4	1045 GG
2',3',4,4'-Tetrahydroxychalcone; (E)-form, 4-Me ether	C16H14O5	1046 GG
2,3,4,4'-Tetrahydroxychalcone; 2-Me ether	C16H14O5	1047 GG
2',4',5,7-Tetrahydroxy-3',6-diprenylisoflavan; (R)-form, 5-Me ether	C26H32O5	1048 GG
2',4',5,7-Tetrahydroxy-3',6-diprenylisoflavanone; (ξ)-form	C25H28O6	1049 GG
2',4',5,7-Tetrahydroxy-3',8-diprenylisoflavanone; (±)-form	C25H28O6	1050 GG
3,4',5,7-Tetrahydroxyflavanone; (2R,3S)-form, 7-Me ether	C16H14O6	1051 GG
2',3',4',7-Tetrahydroxyisoflavan; (R)-form, 3',4'-Di-Me ether	C17H18O5	1052 GG
2',3',4',7-Tetrahydroxyisoflavone; 3',4'-Methylene ether	C16H10O6	1053 GG
2,2',4,4'-Tetrahydroxy-3'-prenylchalcone; (E)-form	C20H20O5	1054 GG
2,3',4,4'-Tetrahydroxy-3-prenylchalcone; (E)-form, 2-Me ether	C21H22O5	1055 GG
3,4',5,7-Tetrahydroxy-3'-prenylflavone	C20H18O6	1056 GG
2',4',5,7-Tetrahydroxy-3'-prenylisoflavan; (R)-form, 4',5-Di-Me ether	C22H26O5	1057 GG
2',4',5,7-Tetrahydroxy-6-prenylisoflavanone; (ξ)-form, 4',7-Di-Me ether	C22H24O6	1058 GG
2',4',5,7-Tetrahydroxy-6-prenylisoflavanone; (ξ)-form, 7-Me ether	C21H22O6	1059 GG
3',4',5,7-Tetrahydroxy-8-prenylisoflavone	C20H18O6	1060 GG
2',4,4'-Trihydroxychalcone; 4'-O-[β-D-Apiofuranosyl-(1→2)-β-D-glucopyranoside]	C26H30O13	1061 GG
2,4,4'-Trihydroxychalcone; (E)-form	C15H12O4	1062 GG
2',4,4'-Trihydroxychalcone; 4-O-β-D-Glucopyranoside	C21H22O9	1063 GG
2',4,4'-Trihydroxychalcone; 4'-O-β-D-Glucopyranoside	C21H22O9	1064 GG
2',4,4'-Trihydroxychalcone; 4-O-[α-L-Rhamnopyranosyl-(1→?)-β-D-glucopyranoside]	C27H32O13	1065 GG
2',4',7-Trihydroxy-3',8-diprenylisoflavan; (R)-form	C25H30O4	1066 GG
5,7,8-Trihydroxyflavone; 7-O-β-D-Glucuronopyranoside	C21H18O11	1067 GG
3,21,24-Trihydroxy-12-oleanen-29-oic acid; (3β,21α)-form	C30H48O5	1068 GG
3,22,30-Trihydroxy-12-oleanen-11-one; (3β,22β)-form, 30-Carboxylic acid, (30→22)-lactone	C30H44O4	1069 GG
3,18,21-Trihydroxy-11-oxo-12-oleanen-29-oic acid; (3β,18α,21α)-form, 29 →18 Lactone	C30H44O5	1070 GG
3',4',6-Trihydroxy-7-prenylaurone	C20H18O5	1071 GG
2',4,4'-Trihydroxy-3-prenylchalcone; (E)-form	C20H20O4	1072 GG
2,4,4'-Trihydroxy-3-prenylchalcone; (E)-form, 2-Me ether	C21H22O4	1073 GG
4',5,7-Trihydroxy-3'-prenylflavanone; (S)-form	C20H20O5	1074 GG
4',5,7-Trihydroxy-6-prenylflavanone; (S)-form	C20H20O5	1075 GG
4',5,7-Trihydroxy-6-prenylisoflavone	C20H18O5	1076 GG
isoliquiritin apioside	C26H30O13	1077 GG
Xambioona	C25H24O4	1078 GG
Matricaria chamomilla
Name	Molecular Formula
Anthecotulide	C15H20O3	1079 MC
2,10-Bisaboladien-7-ol (6S, 7S ) FORM	C15H26O	1080 MC
(ALPHA) -Bisabolol oxide A	C15H26O2	1081 MC
4-Cadinen-7-ol; (1α,6α,7βOH,10α)-form	C15H26O	1082 MC
ALPHA(-)Bisabolol oxide B	C15H26O2	1083 MC
ALPHA (-)Bisabolol oxide C	C15H26O2	1084 MC
Cosmosiin 2''-Ac	C23H22O11	1085 MC
Cosmosiin 6''-Ac	C23H22O11	1086 MC
Cosmosiin 2'',3''-Di-Ac	C25H24O12	1087 MC
Cosmosiin 3'',4''-Di-Ac	C25H24O12	1088 MC
1-O-p-Coumaroylglucose 2'-Hydroxy, 4'-Me ether	C16H20O9	1089 MC
4,8-Dihydroxy-1(10),2-guaiadien-12,6-olide, (4α,5α,6α,8α,11α) 8-Ac	C17H22O5	1090 MC
8-Hydroxy-2-oxo-1(10),3,11(13)-guaiatrien-12,6-olide, 11 b,13-Dihydro, Ac	C17H20O5	1091 MC
Spermine - N1,N5,N10-Tris(4-hydroxy-E-cinnamoyl)	C37H44N4O6	1092 MC
Spermine-N1,N5,N10,N14-Tetrakis(4-hydroxy-E-cinnamoyl)	C46H50N4O8	1093 MC
3,5,7-Tridecatriene-9,11-diyn-1-ol; (all-E)form	C13H14O	1094 MC
4',5,7-Trihydroxy-3'-methoxyflavone; 7-O-[α-L-Rhamnopyranosyl-(1→6)-β-D-glucopyranoside]	C28H32O15	1095 MC
α-Bisabolol oxide A; O-β-D-Glucopyranoside	C21H36O7	1096 MC
7,11-Epoxy-1-bisabolene-3,10-diol; (3R,6S,7S,10S)-form	C15H26O3	1097 MC
7,11-Epoxy-2-bisabolene-10,15-diol; (6S,7S,10S)-form, 15-O-β-D-Glucopyranoside	C21H36O8	1098 MC
7,10-Epoxy-3,11-dihydroxy-1-farnesen-5-one; (3ξ,7S,10S)-form	C15H26O4	1099 MC
Matriisobenzofuran; (Z)-form	C13H14O3	1100 MC
Santolina alcohol; (S)-form, O-β-D-Glucopyranoside	C16H28O6	1101 MC
1,3,4-Trihydroxy-12,6-eudesmanolide; (1β,3β,4α,6α,11βH)-form, 3-Ac	C17H26O6	1102 MC
dihydroridentin	C15H22O4	1103 MC
2 α hydroxyarborescin	C15H20O4	1104 MC
Ethyl caffeate	C11H12O4	1105 MC
2,4-DIHYDROXYBENZOIC-ACID	C7H6O4	1106 MC
6,3-DIMETHOXYQUERCETIN","	C17H14O8	1107 MC
6,7-DIMETHOXYQUERCETIN",	C17H14O8	1108 MC
6-HYDROXY-LUTEOLIN-7-GLUCOSIDE",	C21H20O12	1109 MC
6-METHOXYKAEMPFEROL",	C16H12O7	1110 MC
ALPHA-BISABOLONEOXIDE-A",	C15H24O2	1111 MC
ALPHA-CUBEBENE"	C15H24	1112 MC
ALPHA-MUUROLENE"	C15H24	1113 MC
APIGENIN-7-O-NEOHESPEROSIDE",	C27H30O14	1114 MC
APIGENIN-7-O-RUTINOSIDE",	C27H30O14	1115 MC
BETA-DAMASCENONE","	C13H18O	1116 MC
BISABOLENE",	C15H24	1117 MC
BORNEOL"	C10H18O	1118 MC
CALAMENE"	C15H22	1119 MC
CHAMAVIOLIN","	C14H14O	1120 MC
CHRYSOERIOL",	C16H12O6	1121 MC
CHRYSOSPLENETIN	C19H18O8	1122 MC
CHRYSOSPLENOL	C18H16O8	1123 MC
CIS-CARYOPHYLLENE","	C15H24	1124 MC
CIS-EN-YN-DICYCLOETHER"	C13H12O2	1125 MC
TRANS SPIROETEHR		1126 MC
D-GLUCOSAMINE	C6H13NO5	1127 MC
DESACETYLMATRICARIN",	C15H18O4	1128 MC
ETHYL-BENZOATE",	C9H10O2	1129 MC
ETHYL-PALMITATE"	C18H36O2	1130 MC
ETHYL-PHENYLACETATE",	C10H12O2	1131 MC
EUPALETIN"	C21H20O9	1132 MC
GERANIOL",	C10H18O	1133 MC
GUAIAZULENE",	C15H18	1134 MC
ISORHAMNETIN-7-GLUCOSIDE"	C22H22O12	1135 MC
JACEIDIN	C18H16O8	1136 MC
LUTEOLIN-7-RHAMNOGLUCOSIDE"	C27H30O15	1137 MC
PATULETIN"	C16H12O8	1138 MC
PATULETIN-7-GLUCOSIDE",	C22H22O13	1139 MC
PECTIC-ACID"	C6H10O7	1140 MC
PERILLYL-ALCOHOL"	C10H16O	1141 MC
QUERCETAGETIN-3,5,6,7,3',4'-HEXAMETHYLETHER",	C21H22O8	1142 MC
QUERCETAGETIN-3,6,7,3',4'-PENTAMETHYLETHEr	C20H20O8	1143 MC
QUERCETRIN"	C21H20O11	1144 MC
SPATHULENOL	C15H24O	1145 MC
SPINACETIN"	C17H14O8	1146 MC
THUJONE"	C10H16O	1147 MC
TRANS-ALPHA-FARNESENE","	C15H24	1148 MC
XANTHOXYLIN"	C10H12O4	1149 MC
Linum usitatissimum
Name	Molecular Formula
1-Amino-2-pyrrolidinecarboxylic acid; (R)-form, N-γ-L-Glutamyl	C10H17N3O5	1175 LU
6,8-Di-C-β-D-glucopyranosyl-3',4',5,7-tetrahydroxyflavone; 7-O-α-L-Rhamnopyranoside	C33H40O20	1176 LU
3-(3,4-Dihydroxyphenyl)-2-propenoic acid; (E)-form, 4'-O-β-D-Glucopyranoside	C15H18O9	1177 LU
3-(3,5-Dihydroxyphenyl)-2-propenoic acid; (E)-form, 3-Me ether, Me ester, 5-O-β-D-glucopyranoside	C17H22O9	1178 LU
3,3'-Dimethoxy-8,8'-lignan-4,4',9,9'-tetrol; (8R,8'R)-form, 9,9'-Bis-O-[4-carboxy-3-hydroxy-3-methylbutanoyl-(→6)-β-D-glucopyranoside]	C44H62O24	1179 LU
3,3'-Dimethoxy-8,8'-lignan-4,4',9,9'-tetrol; (8R,8'R)-form, 9-O-[4-Carboxy-3-hydroxy-3-methylbutanoyl-(→6)-β-D-glucopyranoside], 9'-O-β-D-glucopyranoside	C38H54O20	1180 LU
3,3'-Dimethoxy-8,8'-lignan-4,4',9,9'-tetrol; (8R,8'R)-form, 9,9'-Di-O-β-D-glucopyranoside	C32H46O16	1181 LU
Ergosta-6,22-diene-3,5,8-triol; (3β,5β,8α,22E,24R)-form	C28H46O3	1182 LU
Ergosta-6,22-diene-3,5,8-triol; (3β,5β,8α,22E,24R)-form, 9,11-Didehydro	C28H44O3	1183 LU
2-O-α-D-Galactopyranuronosyl-L-rhamnose	C12H20O11	1184 LU
8-C-β-D-Glucopyranosyl-3',4',5,7-tetrahydroxyflavone; 7-O-α-L-Rhamnopyranoside	C27H30O15	1185 LU
2-Hydroxy-2-isopropylbutanedioic acid; (-)-form	C7H12O5	1186 LU
2-Hydroxy-2-methylpropanoic acid; Nitrile, O-β-D-glucopyranoside	C10H17NO6	1187 LU
2-Hydroxy-2-methylpropanoic acid; Nitrile, O-[β-D-glucopyranosyl-(1→6)-β-D-glucopyranoside]	C16H27NO11	1188 LU
3-(4-Hydroxyphenyl)-2-propenoic acid; (E)-form, Me ester, 4'-O-β-D-glucopyranoside	C16H20O8	1189 LU
Balanophonin 4-O-beta-D-glucopyranoside	C26H30O11	1190 LU
7-Megastigmene-3,6,9,10-tetrol; (3α,5α,6α,7E,9S)-form	C13H24O4	1191 LU
Orobanchol		1192 LU
Orobanchyl acetate		1193 LU
Orobanchol; 7ξ-Hydroxy	C19H22O7	1194 LU
Orobanchol; 7-Oxo	C19H20O7	1195 LU
Orobanchol; 7-Oxo, 4-Ac	C21H22O8	1196LU
3,4',5,7,8-Pentahydroxyflavone; 3,8-Di-O-β-D-glucopyranoside	C27H30O17	1197 LU
5-O-α-D-Xylopyranosyl-L-arabinose	C10H18O9	1198 LU
4-O-β-D-Xylopyranosyl-D-xylose	C10H18O9	1199 LU
Cycloartenol	C30H50O	1200 LU
Allium sativum
Name	Molecular Formula
Ajocysteine	C9H15NO3S3	1237 AS
Ajoene	C9H14OS3	1238 AS
Allicin	C6H10OS2	1239 AS
Allithiamine	C15H22N4O2S2	1240 AS
Allixin	C12H18O4	1241 AS
S-Allylcysteine sulfoxide; (R)C(S)S-form	C6H11NO3S	1242 AS
S-Allylcysteine sulfoxide; (R)C(S)S-form, N-(1-Deoxy-β-D-fructopyranosyl)	C12H21NO8S	1243 AS
S-(Allylthio)cysteine; (R)-form	C6H11NO2S2	1244 AS
2-Amino-4,8-octadecadiene-1,3-diol; (2S,3R,4E,8E)-form, N-(2R-Hydroxyhexadecanoyl), 1-O-β-D-glucopyranoside	C40H75NO9	1245 AS
2-Amino-4,8-octadecadiene-1,3-diol; (2S,3R,4E,8E)-form, N-(2R-Hydroxypentadecanoyl), 1-O-β-D-glucopyranoside	C39H73NO9	1246 AS
2-Amino-4,8-octadecadiene-1,3-diol; (2S,3R,4E,8E)-form, N-(2R-Hydroxytetradecanoyl), 1-O-β-D-glucopyranoside	C38H71NO9	1247 AS
2-Amino-4,8-octadecadiene-1,3-diol; (2S,3R,4E,8Z)-form, N-(2R-Hydroxyhexadecanoyl), 1-O-β-D-glucopyranoside	C40H75NO9	1248 AS
2-Amino-4-octadecene-1,3-diol; (2S,3R,4E)-form, N-(2R-Hydroxyhexadecanoyl), 1-O-β-D-glucopyranoside	C40H77NO9	1249 AS
Cysteine; (R)-form, S-Propyl	C6H13NO2S	1250 AS
N-Cysteinylcysteine; (R,R)-form, S,S'-Di(2-propenyl)	C12H20N2O3S2	1251 AS
4,5-Dihydro-3,4-dimethyl-5-(2-propenyl)-2(3H)-thiophenone; (3R*,4R*,5S*)-form, S-Oxide	C9H14O2S	1252 AS
Dimethyl disulfide	C2H6S2	1253 AS
Garlicinin C1	C12H20O2S4	1254 AS
3-carboxy-3-hydroxy-4-methyl- 5-allylsulfoxide-tetrahydrothiophen-2-(ethane-1,2-diol)-S-oxide	C11H18O7S2	1255 AS
Garlicnins D	C7H12OS3	1256 AS
Garlicnin B 1	C9H16O2S2	1257 AS
2-(3,4-Dimethyl-1H-pyrrol-1-yl)-3-methylbutanoic acid; (S)-form	C11H17NO2	1258 AS
2-(3,4-Dimethyl-1H-pyrrol-1-yl)propanoic acid; (S)-form	C9H13NO2	1259 AS
Di-2-propenyl disulfide; S,S-Dioxide	C6H10O2S2	1260 AS
Di-2-propenyl heptasulfide	C6H10S7	1261 AS
Di-2-propenyl hexasulfide	C6H10S6	1262 AS
Di-2-propenyl pentasulfide	C6H10S5	1263 AS
Di-2-propenyl tetrasulfide	C6H10S4	1264 AS
Di-2-propenyl trisulfide	C6H10S3	1265 AS
Furostane-2,3,5,22,26-pentol; (2α,3β,5α,22α,25R)-form, 3-O-[β-D-Glucopyranosyl-(1→2)-[β-D-glucopyranosyl-(1→3)]-β-D-glucopyranosyl-(1→4)-β-D-galactopyranoside], 26-O-β-D-glucopyranoside	C57H96O31	1266 AS
Furostane-2,3,5,22,26-pentol; (2α,3β,5α,22α,25R)-form, 3-O-[β-D-Glucopyranosyl-(1→3)-β-D-glucopyranosyl-(1→2)-[β-D-glucopyranosyl-(1→3)]-β-D-glucopyranosyl-(1→4)-β-D-galactopyranoside], 26-O-β-D-glucopyranoside	C63H106O36	1267 AS
Furostane-2,3,5,22,26-pentol; (2α,3β,5α,22β,25R)-form, 3-O-[β-D-Glucopyranosyl-(1→2)-[β-D-glucopyranosyl-(1→3)]-β-D-glucopyranosyl-(1→4)-β-D-galactopyranoside], 26-O-β-D-glucopyranoside	C57H96O31	1268 AS
Furostane-2,3,5,22,26-pentol; (2α,3β,5α,22β,25R)-form, 3-O-[β-D-Glucopyranosyl-(1→3)-β-D-glucopyranosyl-(1→2)-[β-D-glucopyranosyl-(1→3)]-β-D-glucopyranosyl-(1→4)-β-D-galactopyranoside], 26-O-β-D-glucopyranoside	C63H106O36	1269 AS
Furostane-2,3,6,22,26-pentol; (2α,3β,5α,6β,22R,25R)-form, 3-O-[β-D-Glucopyranosyl-(1→2)-[β-D-glucopyranosyl-(1→3)]-β-D-glucopyranosyl-(1→4)-β-D-galactopyranoside], 26-O-β-D-glucopyranoside	C57H96O31	1270 AS
Furostane-2,3,6,22,26-pentol; (2α,3β,5α,6β,22S,25R)-form, 3-O-[β-D-Glucopyranosyl-(1→2)-[β-D-glucopyranosyl-(1→3)]-β-D-glucopyranosyl-(1→4)-β-D-galactopyranoside], 26-O-β-D-glucopyranoside	C57H96O31	1271 AS
Furostane-2,3,22,26-tetrol; (2α,3β,5α,22α,25R)-form, 3-O-[β-D-Glucopyranosyl-(1→2)-[β-D-glucopyranosyl-(1→3)]-β-D-glucopyranosyl-(1→4)-β-D-galactopyranoside], 26-O-α-L-rhamnopyranoside	C57H96O29	1272 AS
Furostane-2,3,22,26-tetrol; (2α,3β,5α,22α,25R)-form, 3-O-[β-D-Glucopyranosyl-(1→3)-β-D-glucopyranosyl-(1→2)-[β-D-glucopyranosyl-(1→3)]-β-D-glucopyranosyl-(1→4)-β-D-galactopyranoside], 26-O-α-L-rhamnopyranoside	C63H106O34	1273 AS
Furostane-2,3,22,26-tetrol; (2α,3β,5α,22β,25R)-form, 3-O-[β-D-Glucopyranosyl-(1→2)-[β-D-glucopyranosyl-(1→3)]-β-D-glucopyranosyl-(1→4)-β-D-galactopyranoside], 26-O-α-L-rhamnopyranoside	C57H96O29	1274 AS
Furostane-2,3,22,26-tetrol; (2α,3β,5α,22β,25R)-form, 3-O-[β-D-Glucopyranosyl-(1→3)-β-D-glucopyranosyl-(1→2)-[β-D-glucopyranosyl-(1→3)]-β-D-glucopyranosyl-(1→4)-β-D-galactopyranoside], 26-O-α-L-rhamnopyranoside	C63H106O34	1275 AS
Furostane-3,6,22,26-tetrol; (3β,5α,6β,22α,25R)-form, 3-O-[β-D-Glucopyranosyl-(1→2)-[β-D-glucopyranosyl-(1→3)]-β-D-glucopyranosyl-(1→4)-β-D-galactopyranoside], 26-O-β-D-glucopyranoside	C57H96O30	1276 AS
Furostane-3,6,22,26-tetrol; (3β,5α,6β,22ξ,25R)-form, 3-O-[β-D-Glucopyranosyl-(1→2)-[β-D-glucopyranosyl-(1→3)]-β-D-glucopyranosyl-(1→4)-β-D-galactopyranoside], 26-O-β-D-glucopyranoside	C57H96O30	1277 AS
Furostane-3,6,22,26-tetrol; (3β,5α,6β,22ξ,25R)-form, 3-O-[β-D-Glucopyranosyl-(1→3)-[β-D-glucopyranosyl-(1→3)-β-D-glucopyranosyl-(1→2)]-β-D-glucopyranosyl-(1→4)-β-D-galactopyranoside], 26-O-β-D-glucopyranoside	C63H106O35	1278 AS
Furostane-3,22,26-triol; (3β,5β,22ξ,25S)-form, 3-O-[β-D-Glucopyranosyl-(1→3)-β-D-glucopyranosyl-(1→2)-[β-D-xylopyranosyl-(1→3)]-β-D-glucopyranosyl-(1→4)-β-D-galactopyranoside], 26-O-β-D-glucopyranoside	C62H104O33	1279 AS
Garlicnin A	C12H20O2S4	1280 AS
Garlicnin E	C12H20OS6	1281 AS
Garlicnin F	C18H28O3S7	1282 AS
γ-Glutamyl-S-allylthiocysteine; L-L-form	C11H18N2O5S2	1283 AS
N-γ-Glutamylcysteine; (2R,7S)-form, S-(2-Propenyl)	C11H18N2O5S	1284 AS
N-γ-Glutamylcysteine; (2R,7S)-form, S-(E)-1-Propenyl	C11H18N2O5S	1285 AS
N-γ-Glutamylcysteine; (2R,7S)-form, S-(2-Propenylthio)	C11H18N2O5S2	1286 AS
5-Hexyl-2-thiopheneoctanoic acid	C18H30O2S	1287 AS
5-Hexyl-2-thiopheneoctanoic acid; 2,3,4,5-Tetrahydro	C18H34O2S	1288 AS
4-Mercapto-2-pentanone; (ξ)-form, S-(1E-Propenyl), S-oxide	C8H14O2S	1289 AS
Methyl 3-(methylthio)-1-propenyl disulfide; (E)-form, 7-Oxide	C5H10OS3	1290 AS
Methyl 3-(methylthio)-1-propenyl disulfide; (Z)-form, 7-Oxide	C5H10OS3	1291 AS
Methyl 1-propenyl disulfide; (E)-form, 5-Oxide	C4H8OS2	1292 AS
Methyl 1-propenyl disulfide; (Z)-form, 5-Oxide	C4H8OS2	1293 AS
Methyl 2-propenyl pentasulfide	C4H8S5	1294 AS
Methyl 2-propenyl tetrasulfide	C4H8S4	1295 AS
Methyl 2-propenyl trisulfide	C4H8S3	1296 AS
2-Methyl-5-(2-propenyldithio)-2-pentenal; (E)-form	C9H14OS2	1297 AS
[3-(Methylsulfinyl)-1-propenyl] 2-propenyl disulfide; (E)-form	C7H12OS3	1298 AS
[3-(Methylsulfinyl)-1-propenyl] 2-propenyl disulfide; (Z)-form	C7H12OS3	1299 AS
[3-(Methylsulfinyl)-1-propenyl] 2-propenyl disulfide; (E)-form, Δ7-Isomer(E-)	C7H12OS3	1300 AS
2-Propene-1-sulfenic acid	C3H6OS	1301 AS
2-Propen-1-ol	C3H6O	1302 AS
1-Propenyl 2-propenyl disulfide; (E)-form	C6H10S2	1303 AS
1-Propenyl 2-propenyl disulfide; (Z)-form	C6H10S2	1304 AS
2-Propenyl [3-(2-propenylthio)-2-propenyl] sulfate; (E)-form	C9H14O4S2	1305 AS
2-Propenyl 3-(2-propenylthio)-2-propenyl sulfite; (E)-form	C9H14O3S2	1306 AS
2-Propenyl propyl disulfide; 4-Oxide	C6H12OS2	1307 AS
2-Propenyl propyl disulfide; 5-Oxide	C6H12OS2	1308 AS
PUR 1	C25H34N2O4	1309 AS
Spirostane-3,6-diol; (3β,5α,6α,25S)-form, 3-O-[β-D-Glucopyranosyl-(1→2)-[β-D-glucopyranosyl-(1→3)]-β-D-glucopyranosyl-(1→4)-β-D-galactopyranoside]	C51H84O24	1310 AS
Spirostane-3,6-diol; (3β,5α,6β,25R)-form, 3-O-[β-D-Glucopyranosyl-(1→2)-[β-D-glucopyranosyl-(1→3)]-β-D-glucopyranosyl-(1→4)-β-D-galactopyranoside]	C51H84O24	1311 AS
Spirostan-3-ol; (3β,5α,25R)-form, 3-O-[β-D-Glucopyranosyl-(1→3)-β-D-glucopyranosyl-(1→2)-[β-D-xylopyranosyl-(1→3)]-β-D-glucopyranosyl-(1→4)-β-D-galactopyranoside]	C56H92O27	1312 AS
Tetrahydro-3,4-dimethyl-5-(2-propenyl)-2-thiophenethiol; (2R*,3S*,4S*,5S*)-form, S,S'-Dioxide	C9H16O2S2	1313 AS
(2S*,3S*,4R*,5R*)	C9H16O2S2	1314 AS
Tetrahydro-3,4-dimethyl-5-(2-propenyl)-2-thiophenethiol; (2R*,3S*,4R*,5S*)-form, S,S'-Dioxide	C9H16O2S2	1315 AS
2,3,4,9-Tetrahydro-1-methyl-1H-pyrido[3,4-b]indole-3-carboxylic acid; (1S,3S)-form	C13H14N2O2	1316 AS
Tetrahydro-6-pentyl-2H-thiopyran-2-octanoic acid	C18H34O2S	1317 AS
Thiacremonone	C6H8O3S	1318 AS
2-Vinyl-4H-1,3-dithiine	C6H8S2	1319 AS
3,4-Dimethyl-2-(2-propenyldithio)-5-(1-propenylthio)thiophene; (2R*,3S*,4R*,5S*)-form, S1,S1''-Dioxide	C12H20O2S4	1320 AS
(2R*,3R*,4S*,5R*)		1321 AS
1,3-Bis(2-propenyldithio)-1-propene; (Z)-form	C9H14S4	1322 AS
Propolis
Name	Molecular Formula
5-Hydroxy-n-valeric acid	C5H10O3	1323 PR
CIS para coumaric acid	C9H8O3	1324 PR
2,3-Dihydroxypropanoic acid	C3H6O4	1325 PR
Succinic acid	C4H6O4	1326 PR
2,3,4,5-Tetrahydroxypentanoic acid-1,4-lactone	C5H8O5	1327 PR
Dihydrocinnamic acid	C9H10O2	1328 PR
3,4-Dimethoxy-cinnamic acid	C11H12O4	1329 PR
Isoferulic acid	C10H10O4	1330 PR
Methyl palmitate	C17H34O2	1331 PR
Stearic acid methyl ester	C19H38O2	1332 PR
Benzyl-trans-4- coumarate	C16H14O3	1333 PR
Cinnamyl-trans-4- coumarate	C18H16O3	1334 PR
3-Methyl-3-butenyl isoferulate	C15H18O4	1335 PR
3-Methyl-2-butenyl isoferulate	C15H18O4	1337 PR
3-Methyl-3-butenyl caffeate	C14H16O4	1338 PR
2-Methyl-2-butenyl caffeate	C14H16O4	1339 PR
3-Methyl-2-butenyl caffeate	C14H16O4	1340 PR
Benzyl caffeate	C16H14O4	1341 PR
Phenylethyl caffeate	C17H16O4	1342 PR
Cinnamyl caffeate	C18H16O4	1343 PR
Pimaric acid	C20H30O2	1344 PR
Dehydroabietic acid	C20H28O2	1345 PR
[truncated: 228 more rows]
