# Supplementary material for: Discovery of potential natural dihydroorotate dehydrogenase inhibitors and their synergism with brequinar via integrated molecular docking, dynamic simulations and in vitro approach
Source: Sci Rep. 2022 Nov 9;12:19037. doi: 10.1038/s41598-022-23006-1 (PMC9646789; doi:10.1038/s41598-022-23006-1)
Supplement: Supplementary file 2 — Supplementary Information 2. [file 41598_2022_23006_MOESM2_ESM.xlsx]

## Sheet: Sheet1
Entry Name	#stars	#amine	#amidine	#acid	#amide	#rotor	#rtvFG	CNS	mol MW	dipole	SASA	FOSA	FISA	PISA	WPSA	volume	donorHB	accptHB	dip^2/V	ACxDN^.5/SA	glob	QPpolrz	QPlogPC16	QPlogPoct	QPlogPw	QPlogPo/w	QPlogS	CIQPlogS	QPlogHERG	QPPCaco	QPlogBB	QPPMDCK	QPlogKp	IP(eV)	EA(eV)	#metab	QPlogKhsa	HumanOralAbsorption	PercentHumanOralAbsorption	SAfluorine	SAamideO	PSA	#NandO	RuleOfFive	RuleOfThree	#ringatoms	#in34	#in56	#noncon
BV6.1	2	0	0	0	0	2	1	1	337.374	2.253	554.628	350.216	0.184	204.228	0	1001.5	0	4	0.0050703	0	0.872833	34.592	9.04	13.001	5.943	4.119	-4.307	-5.382	-4.564	9866.31	0.441	5873.72	-0.611	7.767	0.547	5	0.37	3	100	0	0	35.67	5	0	0	21	0	21	4
BV3.1	1	0	0	0	0	1	1	1	321.332	5.543	528.96	256.117	53.148	219.695	0	937.747	0	4.75	0.0327604	0	0.875924	32.831	8.932	13.48	7.306	2.989	-3.591	-4.758	-4.587	3103.85	0.041	1682.81	-1.629	7.584	0.878	3	0.027	3	100	0	0	57.82	5	0	0	21	0	21	3
CA21.1	0	0	0	0	0	5	0	0	372.374	5.267	593.799	384.777	39.997	169.026	0	1090.38	0	6.25	0.0254406	0	0.862802	35.887	9.866	14.985	7.623	3.286	-3.383	-5.041	-4.558	4136.28	-0.096	2295.26	-1.181	8.906	0.854	5	-0.101	3	100	0	0	67.079	7	0	0	16	0	16	0
CA18.1	6	0	0	0	0	1	0	2	134.221	0.617	364.681	207.815	0	156.867	0	590.619	0	0	0.0006449	0	0.933519	18.339	5.098	5.102	0.153	3.53	-3.732	-3.964	-3.356	9906.04	0.608	5899.29	-0.871	9.376	-0.388	3	0.29	3	100	0	0	0	0	0	0	6	0	6	0
CA13.1	0	0	0	0	0	6	0	0	402.4	6.587	665.823	477.763	42.85	145.21	0	1207.88	0	7	0.0359215	0	0.823802	39.72	10.765	16.714	8.172	3.64	-4.193	-5.331	-5.076	3886.47	-0.219	2145.8	-1.222	8.988	0.875	6	-0.003	3	100	0	0	74.207	8	0	0	16	0	16	0
CA2.1	0	0	0	0	0	6	1	0	298.381	8.227	642.136	342.676	71.99	227.469	0	1092.56	0	3.25	0.0619492	0	0.798918	35.89	10.449	13.852	5.179	4.608	-5.707	-4.501	-5.871	2056.92	-0.55	1078.7	-1.469	9.229	0.875	7	0.666	3	100	0	0	48.281	3	0	2	10	0	10	0
CC18.1	1	0	0	0	0	3	0	0	138.166	2.35	351.32	133.885	54.59	162.845	0	543.374	1	2.45	0.0101657	0.0069737	0.916632	15.221	5.073	7.096	5.26	1.571	-1.17	-1.459	-3.658	3007.63	-0.05	1626.5	-1.664	9.132	-0.288	3	-0.47	3	100	0	0	31.258	2	0	0	6	0	6	0
CL5.1	1	0	0	0	0	4	1	1	216.322	3.43	529.802	358.168	28.49	143.144	0	886.078	0	2	0.0132791	0	0.842104	28.105	7.561	9.611	3.249	4.007	-4.559	-3.099	-4.77	5317.8	0.055	3011.49	-1.156	9.337	0.057	5	0.485	3	100	0	0	24.519	1	0	0	6	0	6	0
CL4.1	1	0	0	0	0	5	1	0	218.338	3.146	522.581	387.873	37.066	97.642	0	890.252	0	2	0.0111199	0	0.85642	27.196	7.405	9.243	2.76	3.987	-4.259	-2.947	-4.321	4409.6	-0.075	2459.63	-1.379	9.115	0.084	5	0.455	3	100	0	0	24.394	1	0	0	6	0	6	3
CL27.1	0	0	0	0	0	1	1	0	234.338	5.647	466.937	381.619	69.102	16.216	0	833.761	1	2.75	0.0382415	0.0058894	0.91749	26.726	7.096	11.625	5.376	2.897	-3.65	-2.767	-2.944	2190.84	-0.044	1154.81	-2.64	9.548	0.166	6	0.331	3	100	0	0	45.512	2	0	0	10	0	5	6
CL25.1	0	0	0	0	0	5	1	0	232.322	3.504	539.992	356.716	71.371	111.906	0	905.586	1	2.75	0.0135602	0.0050927	0.838296	27.946	8.053	11.538	5.336	3.427	-4.304	-3.175	-4.682	2084.93	-0.415	1094.59	-1.961	9.077	0.052	6	0.335	3	100	0	0	46.092	2	0	0	6	0	6	0
CL22.1	2	0	0	0	0	1	1	1	234.338	4.087	479.86	422.716	37.932	19.213	0	840.512	1	1.5	0.0198731	0.0031259	0.897593	27.025	6.826	10.603	3.984	3.647	-4.273	-3.51	-3.281	4327.07	0.189	2409.91	-2.055	9.521	-0.574	5	0.565	3	100	0	0	26.836	2	0	0	11	0	11	7
CL123.1	1	0	0	0	0	5	1	0	218.338	3.146	522.581	387.873	37.066	97.642	0	890.252	0	2	0.0111199	0	0.85642	27.196	7.405	9.243	2.76	3.987	-4.259	-2.947	-4.321	4409.6	-0.075	2459.63	-1.379	9.115	0.084	5	0.455	3	100	0	0	24.394	1	0	0	6	0	6	3
CL145.1	0	0	0	0	0	2	1	0	252.353	3.205	498.557	404.581	87.697	6.28	0	885.76	2	3.5	0.0115968	0.0099281	0.894666	28.07	7.729	13.587	7.494	2.61	-3.696	-2.659	-3.266	1459.73	-0.287	744.578	-2.922	9.561	-0.191	6	0.229	3	100	0	0	60.673	3	0	0	10	0	5	8
CL144.1	0	0	0	0	0	1	1	0	234.338	5.647	466.937	381.619	69.102	16.216	0	833.761	1	2.75	0.0382415	0.0058894	0.91749	26.726	7.096	11.625	5.376	2.897	-3.65	-2.767	-2.944	2190.84	-0.044	1154.81	-2.64	9.548	0.166	6	0.331	3	100	0	0	45.512	2	0	0	10	0	5	6
CL143.1	1	0	0	0	0	1	1	1	234.338	2.753	478.921	411.677	37.604	29.64	0	842.912	1	1.5	0.0089884	0.003132	0.901064	27.22	6.943	10.548	4.051	3.677	-4.256	-3.446	-3.274	4358.19	0.194	2428.64	-2.012	9.566	-0.705	5	0.572	3	100	0	0	26.673	2	0	0	11	0	11	8
CL142.1	1	0	0	0	0	1	1	1	234.338	2.487	486.925	422.667	37.9	26.359	0	848.258	1	1.5	0.00729	0.0030806	0.889996	27.403	6.904	10.556	4.05	3.704	-4.403	-3.51	-3.438	4330.06	0.184	2411.71	-2.029	9.328	-0.695	5	0.586	3	100	0	0	26.78	2	0	0	11	0	11	7
CL141.1	1	0	0	0	0	2	0	1	230.306	3.428	455.061	321.109	30.078	103.874	0	809.098	0	2.5	0.0145201	0	0.922775	25.934	7.016	9.354	3.747	3.27	-3.206	-3.149	-3.277	5136.55	0.207	2900.69	-1.516	9.183	0.073	5	0.213	3	100	0	0	33.841	2	0	0	9	0	9	3
CL138.1	0	0	0	0	0	5	1	0	232.322	3.249	535.868	351.017	75.372	109.478	0	902.908	1	2.75	0.0116888	0.0051319	0.843082	27.815	8.055	11.497	5.337	3.381	-4.229	-3.175	-4.593	1910.48	-0.445	995.937	-2.043	9.114	0.091	6	0.329	3	100	0	0	45.422	2	0	0	6	0	6	0
CL136.1	1	0	0	0	0	4	1	1	216.322	3.43	529.802	358.168	28.49	143.144	0	886.078	0	2	0.0132791	0	0.842104	28.105	7.561	9.611	3.249	4.007	-4.559	-3.099	-4.77	5317.8	0.055	3011.49	-1.156	9.337	0.057	5	0.485	3	100	0	0	24.519	1	0	0	6	0	6	0
CL135.1	1	0	0	0	0	4	1	0	218.338	3.577	530.659	427.961	36.975	65.724	0	898.459	0	2	0.0142433	0	0.848558	27.862	7.227	9.478	2.782	4.004	-4.575	-3.012	-4.296	4418.44	-0.02	2464.96	-1.585	9.16	0.076	7	0.521	3	100	0	0	24.404	1	0	1	6	0	6	2
CL133.1	1	0	0	0	0	5	0	0	218.338	2.012	518.275	336.472	48.204	133.599	0	881.94	1	1.7	0.0045905	0.0032801	0.858152	27.207	7.889	10.566	4.239	3.889	-4.261	-3.266	-4.464	3457.66	-0.174	1891.08	-1.457	9.362	-0.294	5	0.469	3	100	0	0	21.704	1	0	0	6	0	6	0
CL206.1	0	0	0	0	0	0	2	1	234.338	3.019	485.765	421.148	50.038	14.579	0	861.075	0	4	0.0105874	0	0.901085	28.445	6.872	10.97	5.268	2.636	-3.328	-1.87	-3.202	3321.91	0.153	1810.96	-2.39	9.624	-0.25	7	0.048	3	100	0	0	41.876	2	0	1	10	0	0	5
CNS24.1	1	0	0	0	0	7	0	0	314.467	1.522	657.262	492.88	61.281	103.1	0	1168.4	2	1.5	0.0019814	0.0032275	0.816244	37.095	10.683	15.216	5.282	5.427	-6.267	-5.269	-4.997	2598.79	-0.472	1388.89	-1.614	8.946	-0.274	8	1.082	1	100	0	0	37.536	2	1	2	12	0	12	4
CNS21.1	1	0	0	0	0	5	0	0	286.413	1.526	590.996	426.585	61.28	103.131	0	1046.77	2	1.5	0.0022259	0.0035894	0.843623	33.512	9.55	14.098	5.564	4.65	-5.373	-4.689	-4.554	2598.85	-0.312	1388.93	-1.806	8.942	-0.282	8	0.829	3	100	0	0	37.536	2	0	1	12	0	12	4
CNS19.1	2	0	0	0	0	5	0	0	314.467	2.625	611.322	517.473	32.173	61.675	0	1104.37	1	1.5	0.0062388	0.0024537	0.845223	35.421	9.374	13.179	3.668	5.428	-6.046	-5.112	-4.331	4906.81	-0.038	2760.72	-1.415	9.003	-0.147	3	1.132	3	100	0	0	27.419	2	1	1	14	4	10	7
CNS10.1	3	0	0	0	0	8	0	0	314.467	1.202	676.361	507.239	46.765	122.357	0	1188.37	1	1.5	0.0012149	0.0022178	0.802208	37.436	10.693	13.744	3.675	5.936	-6.767	-5.501	-5.316	3568.05	-0.403	1956.42	-1.182	8.727	0.155	5	1.238	1	100	0	0	28.255	2	1	1	10	0	10	1
CNS35.1	3	0	0	0	0	11	0	-1	316.483	3.238	717.976	552.904	71.044	94.028	0	1253.44	2	1.5	0.0083628	0.0029546	0.783051	37.843	11.564	15.347	4.55	5.892	-6.739	-5.21	-5.491	2099.85	-0.872	1103.06	-1.441	9.102	-0.246	9	1.147	1	100	0	0	41.921	2	1	2	6	0	6	0
CNS32.1	0	0	0	0	0	7	0	0	330.466	2.218	635.88	481.776	66.045	88.059	0	1152.1	2	2.25	0.004272	0.0050041	0.835828	36.299	10.461	15.443	5.899	4.984	-5.646	-5.262	-4.608	2342.06	-0.489	1241.2	-1.754	8.976	-0.226	6	0.911	3	100	0	0	46.22	3	0	0	13	0	13	6
CNS76.1	0	0	0	0	0	2	1	0	246.305	4.703	475.277	309.123	89.587	76.567	0	817.94	1	3.5	0.0270471	0.0073641	0.889951	26.027	7.325	11.722	6.464	2.423	-3.4	-3.208	-3.678	1400.69	-0.311	712.082	-2.709	8.988	-0.11	5	0.106	3	100	0	0	57.481	3	0	0	14	0	14	7
CNS75.1	0	0	0	0	0	3	0	0	248.321	1.332	473.127	322.221	74.362	76.544	0	823.911	2	3.2	0.0021546	0.0095651	0.898341	25.624	7.559	12.446	7.304	2.511	-3.172	-3.218	-3.542	1953.09	-0.232	1019.97	-2.332	8.777	-0.307	4	0.072	3	100	0	0	49.269	3	0	0	14	0	14	8
CNS73.1	0	0	0	0	0	3	0	0	248.321	3.469	482.186	321.035	84.61	76.541	0	830.646	2	3.2	0.0144849	0.0093853	0.88626	25.893	7.618	12.73	7.395	2.476	-3.326	-3.218	-3.737	1561.5	-0.335	800.841	-2.521	8.861	-0.235	4	0.083	3	100	0	0	50.589	3	0	0	14	0	14	8
CNS103.1	0	0	0	0	0	7	0	-1	274.316	1.612	552.712	245.5	108.383	198.829	0	936.629	2	3	0.0027736	0.007676	0.837615	28.734	9.463	13.517	7.479	3.414	-3.945	-4.194	-5.108	929.193	-0.888	456.958	-2.145	8.826	-0.18	6	0.201	3	100	0	0	60.634	4	0	0	12	0	12	0
CNS90.1	1	0	0	0	0	1	0	1	220.354	1.926	474.713	400.764	37.047	36.902	0	832.61	1	1.7	0.0044568	0.0035811	0.901629	26.877	6.895	10.481	4.283	3.545	-4.116	-2.429	-3.3	4411.48	0.199	2460.76	-1.976	9.439	-0.877	5	0.508	3	100	0	0	20.414	1	0	0	11	4	0	8
CNS87.1	1	0	0	0	0	3	0	1	282.382	1.65	577.928	389.979	38.724	149.225	0	1001.86	1	1.5	0.0027188	0.0025955	0.837842	33.439	9.04	12.623	4.669	4.871	-5.562	-5.073	-4.868	4252.82	0.015	2365.24	-1.419	8.656	0.255	3	0.925	3	100	0	0	26.402	2	0	0	14	0	14	1
CNS86.1	1	0	0	0	0	6	0	0	286.413	1.345	627.205	446.26	46.735	134.21	0	1096	1	1.5	0.0016501	0.0023916	0.81965	35.137	9.878	13.076	4.078	5.355	-6.178	-4.917	-5.09	3570.39	-0.262	1957.81	-1.332	8.707	0.144	5	1.063	3	100	0	0	27.455	2	1	1	10	0	10	1
CNS85.1	0	0	0	0	0	7	0	-1	346.466	4.029	660.34	501.919	92.312	66.109	0	1182.17	3	3.95	0.0137285	0.0103607	0.818814	37.293	10.998	18.331	9.126	4.082	-5.354	-4.98	-4.779	1319.81	-0.776	667.739	-2.316	8.682	0.208	5	0.591	3	100	0	0	63.102	4	0	0	14	0	14	5
CNS124.1	7	0	0	0	0	1	0	2	204.355	0.281	463.526	405.169	0	58.356	0	816.406	0	0	9.68e-05	0	0.911372	26.434	6.469	7.766	-0.293	5.288	-6.314	-6.314	-3.244	9906.04	1.003	5899.29	-1.218	9.33	-1.04	5	0.946	1	100	0	0	0	0	1	1	10	0	10	8
CNS120.1	4	0	0	0	0	1	0	1	154.252	1.565	392.808	375.913	16.895	0	0	636.705	0	0.75	0.0038443	0	0.911192	18.685	4.377	5.461	1.298	3.009	-2.805	-2.032	-2.969	6849.84	0.368	3959.33	-1.735	8.846	0.335	1	0.223	3	100	0	0	5.012	1	0	0	7	0	7	6
CNS52.1	2	0	0	0	0	1	0	1	258.36	0.834	521.321	386.737	37.8	96.784	0	909.673	1	1.5	0.0007646	0.0028773	0.87093	30.533	7.89	11.638	4.611	4.179	-5.034	-4.315	-4.082	4339.56	0.171	2417.43	-1.779	8.914	-0.325	5	0.755	3	100	0	0	25.998	2	0	0	14	0	14	5
CNS45.1	2	0	0	0	0	5	0	0	310.435	1.632	644.117	456.249	38.724	149.144	0	1123.45	1	1.5	0.0023701	0.0023288	0.811401	37.02	10.191	13.739	4.386	5.604	-6.655	-5.657	-5.295	4252.9	-0.13	2365.29	-1.228	8.66	0.259	3	1.182	1	100	0	0	26.402	2	1	1	14	0	14	1
CNS41.1	2	0	0	0	0	9	0	-1	288.429	3.231	652.214	487.069	71.045	94.1	0	1131.87	2	1.5	0.0092258	0.0032525	0.805325	34.263	10.341	14.236	4.834	5.112	-5.848	-4.63	-5.131	2099.8	-0.709	1103.03	-1.633	9.098	-0.253	9	0.892	3	100	0	0	41.921	2	1	2	6	0	6	0
CNS106.1	0	0	0	0	0	6	0	-1	244.29	2.659	512.594	152.891	109.124	250.579	0	856.55	2	2.25	0.0082573	0.0062076	0.850928	26.666	9.081	12.61	7.221	3.001	-3.593	-3.844	-5.139	914.281	-0.803	449.037	-2.072	8.982	-0.177	5	0.147	3	100	0	0	53.291	3	0	0	12	0	12	0
CNS104.1	0	0	0	0	0	8	0	-1	312.408	2.255	645.223	350.73	85.784	208.71	0	1118.39	2	2.25	0.0045479	0.0049316	0.807575	35.46	11.121	15.294	6.656	4.765	-5.653	-5.221	-5.641	1522	-0.796	778.964	-1.597	8.973	-0.22	8	0.767	3	100	0	0	51.873	3	0	1	12	0	12	0
CNS163.1	6	0	0	0	0	14	0	-2	384.601	3.254	862.364	686.56	72.522	103.281	0	1527.01	2	1.5	0.0069343	0.0024599	0.74365	46.954	14.517	18.313	4.309	7.655	-8.937	-6.628	-6.173	2033.17	-1.155	1065.24	-1.148	9.102	-0.248	12	1.792	1	100	0	0	40.421	2	1	2	6	0	6	0
CNS165.1	2	0	0	0	0	5	0	0	314.467	2.449	648.354	511.434	37.342	99.577	0	1146.2	1	1.5	0.0052324	0.0023136	0.816945	37.457	10.05	13.872	4.05	5.703	-6.734	-5.482	-4.969	4383.11	-0.111	2443.66	-1.377	8.867	-0.28	6	1.247	1	100	0	0	26.449	2	1	1	14	0	14	5
CNS164.1	2	0	0	0	0	3	0	1	286.413	0.792	584.716	462.391	37.798	84.527	0	1029.85	1	1.5	0.0006089	0.0025653	0.843466	33.941	8.863	12.687	4.239	4.935	-5.879	-4.897	-4.468	4339.68	0.028	2417.5	-1.63	8.917	-0.302	5	1.005	3	100	0	0	25.997	2	0	1	14	0	14	5
CO44.1	3	0	0	0	0	2	0	0	442.724	2.273	702.347	609.105	73.695	19.546	0	1407.76	2	3.4	0.003671	0.0068461	0.864902	49.087	12.304	20.849	7.881	6.04	-7.302	-6.775	-3.811	1981.75	-0.214	1036.15	-2.617	9.494	-0.998	4	1.638	1	100	0	0	40.599	2	1	1	22	0	22	20
CO42.1	14	0	0	0	0	16	0	2	552.882	2.169	1111.27	955.552	0	155.721	0	2067.92	0	0.75	0.002274	0	0.706371	67.818	19.496	21.83	0.662	11.139	-18.695	-18.695	-7.026	9906.04	1.763	5899.29	0.565	7.907	0.973	9	3.741	1	100	0	0	7.273	1	1	1	15	0	15	10
CO35.1	1	0	0	0	0	5	0	-1	458.723	1.346	687.648	573.575	98.861	15.212	0	1408.67	3	5.1	0.0012857	0.0128459	0.883769	47.156	12.683	22.605	10.464	5.005	-5.843	-6.202	-3.485	1143.94	-0.582	572.109	-2.808	9.792	-1.069	5	1.134	3	100	0	0	56.369	3	1	1	21	0	21	21
CO20.1	7	0	0	0	0	6	0	0	402.702	1.89	754.512	705.287	49.225	0	0	1443.07	1	1.7	0.0024747	0.0022531	0.818508	47.745	12.16	17.521	3.686	7.341	-8.472	-6.651	-4.469	3381.39	-0.288	1846.03	-1.851	10.752	-2.713	1	2.011	1	100	0	0	22.464	1	1	1	17	0	17	17
CO88.1	5	0	0	0	0	1	1	1	468.762	2.854	762.412	692.047	42.092	28.273	0	1522.66	0	2	0.0053484	0	0.839546	54.411	12.705	18.913	3.782	7.997	-9.455	-8.123	-4.263	3951.35	0.105	2184.55	-2.1	9.397	-1.027	3	2.461	1	100	0	0	35.168	2	1	1	22	0	22	20
CO83.1	1	0	0	0	0	3	0	-1	458.723	3.1	701.347	575.218	101.725	24.404	0	1417.54	3	5.1	0.0067788	0.012595	0.87014	48.883	12.842	23.332	11.021	5.043	-6.403	-6.326	-3.75	1074.58	-0.513	534.707	-3.02	9.593	-1.055	5	1.233	1	100	0	0	58.744	3	1	1	22	0	22	20
CO79.1	3	0	0	0	0	2	0	0	442.724	3.287	686.087	593.934	64.228	27.926	0	1397.15	2	3.4	0.0077351	0.0070083	0.880941	48.742	12.205	20.809	7.834	6.054	-7.01	-6.775	-3.592	2436.86	-0.109	1295.59	-2.413	9.439	-1.122	5	1.614	1	100	0	0	38.431	2	1	1	22	0	22	20
CO47.1	3	0	0	0	0	2	0	0	442.724	3.092	690.987	616.131	74.58	0.276	0	1399.2	2	3.4	0.0068325	0.0069586	0.875551	48.56	12.099	20.719	7.728	5.961	-7.098	-6.775	-3.547	1943.84	-0.206	1014.75	-2.701	9.33	-0.906	4	1.618	1	100	0	0	40.591	2	1	1	22	0	22	20
CO46.1	3	0	0	0	0	3	0	0	442.724	2.131	702.767	604.332	78.945	19.49	0	1405.88	2	3.4	0.0032305	0.006842	0.863615	48.369	12.325	20.578	7.697	5.991	-7.147	-6.775	-3.832	1767.13	-0.323	915.414	-2.618	9.467	-1.024	4	1.589	1	100	0	0	42.251	2	1	1	22	0	22	20
CS91.1	2	0	0	0	0	4	0	0	164.204	2.768	403.592	204.003	53.835	145.754	0	643.535	1	1.5	0.0119076	0.0037166	0.893177	18.424	5.805	7.62	4.108	2.66	-2.387	-2.242	-3.956	3057.61	-0.127	1655.73	-1.614	8.805	-0.283	3	-0.109	3	100	0	0	29.869	2	0	0	6	0	6	0
CS89.1	1	0	0	0	0	3	1	0	192.3	4.121	463.379	410.168	48.489	4.722	0	785.451	0	2	0.0216166	0	0.888467	23.399	5.97	8.098	2.504	3.115	-3.463	-2.329	-3.359	3436.22	-0.027	1878.41	-2.108	9.406	0.267	2	0.236	3	100	0	0	29.069	1	0	0	6	0	6	4
CS24.1	4	0	0	0	0	5	1	0	442.724	4.02	751.679	690.016	37.441	24.222	0	1474.79	1	3.7	0.01096	0.0049223	0.83359	49.888	12.479	19.564	5.954	6.802	-7.801	-6.546	-4.34	4373.64	-0.097	2437.95	-1.644	9.808	-1.054	3	1.726	1	100	0	0	33.251	2	1	1	20	3	17	19
CS19.1	8	0	0	0	0	1	0	2	204.355	0.234	487.069	463.343	0	23.726	0	837.608	0	0	6.52e-05	0	0.882271	26.952	6.239	7.819	-0.048	5.664	-6.535	-6.535	-3.55	9906.04	1.12	5899.29	-1.34	9.072	-1.041	6	1.007	1	100	0	0	0	0	1	1	10	0	10	6
CS18.1	3	0	0	0	0	1	1	0	416.643	5.431	669.113	565.983	103.13	0	0	1316.9	1	4.7	0.0224001	0.0070242	0.86836	45.906	11.371	19.357	7.905	4.896	-6.574	-5.835	-3.662	1042.12	-0.409	517.269	-3.324	10.809	-1.055	2	1.261	1	100	0	0	60.06	3	0	1	22	0	22	20
CS1.1	4	0	0	0	0	1	0	1	120.151	3.944	328.661	82.019	52.54	194.101	0	500.092	0	2	0.031111	0	0.927081	15.071	4.686	5.76	3.937	1.579	-1.278	-1.056	-3.638	3145.28	0.096	1707.11	-1.708	10.055	0.485	0	-0.508	3	100	0	0	29.029	1	0	0	6	0	6	0
EC3.1	8	0	0	0	0	7	0	2	218.381	0.404	586.878	511.846	0	75.032	0	994.66	0	0	0.0001642	0	0.821107	29.874	7.909	8.569	-1.117	7.395	-8.169	-8.169	-4.784	9906.04	1.217	5899.29	-0.583	9.235	-0.46	8	1.208	1	100	0	0	0	0	1	2	0	0	0	0
ER1.1	6	0	0	0	0	5	0	0	426.724	2.11	758.695	709.131	37.311	12.254	0	1479.9	1	1.7	0.0030092	0.0022407	0.827789	49.978	12.455	18.364	3.918	7.678	-8.713	-6.971	-4.377	4386.14	-0.101	2445.49	-1.684	9.525	-1.017	4	2.159	1	100	0	0	20.264	1	1	1	18	3	15	18
46ARA	1	0	0	0	0	2	0	1	220.354	2.294	481.213	385.935	37.9	57.379	0	852.361	1	1.7	0.0061731	0.0035327	0.903461	27.221	7.247	10.639	4.223	3.69	-4.072	-2.558	-3.368	4330.11	0.133	2411.74	-1.824	9.435	-0.725	4	0.521	3	100	0	0	19.727	1	0	0	10	0	0	6
19ARA	0	0	0	0	0	1	0	1	232.322	5.767	483.635	383.384	55.792	44.46	0	833.018	0	3	0.039931	0	0.885285	26.966	6.752	10.308	4.299	2.935	-3.648	-2.876	-3.6	2929.72	0.029	1581.01	-2.295	9.912	0.142	3	0.191	3	100	0	0	37.856	2	0	0	13	0	13	8
18ARA	1	0	0	0	0	1	1	1	248.321	8.283	448.886	360.49	55.8	32.597	0	807.489	0	5	0.0849647	0	0.934228	25.831	6.768	11.706	6.105	1.78	-1.943	-2.039	-2.752	2929.21	0.077	1580.71	-2.337	10.575	0.133	1	-0.418	3	100	0	0	49.491	3	0	0	14	3	11	10
38CICO	5	0	0	0	0	1	0	1	426.724	2.124	687.589	620.954	38.314	28.321	0	1380.49	1	1.7	0.0032688	0.0024724	0.872018	48.722	11.657	18.231	4.746	7.051	-8.04	-7.196	-3.738	4291.1	0.167	2388.26	-2.03	9.894	-1.061	3	2.051	1	100	0	0	21.062	1	1	1	22	0	22	21
LI24.1	6	0	0	0	0	7	0	0	414.713	1.953	767.738	692.085	50.148	25.505	0	1471.76	1	1.7	0.0025914	0.0022143	0.815035	48.495	12.613	17.794	3.677	7.55	-8.556	-7.033	-4.647	3313.95	-0.362	1806.27	-1.682	9.643	-0.919	2	2.05	1	100	0	0	22.294	1	1	1	17	0	17	15
NS10.1	4	0	0	0	0	6	0	0	156.267	1.931	444.389	375.154	56.325	12.91	0	721.647	1	1.7	0.0051685	0.0038255	0.875558	18.997	5.568	7.532	3.075	2.67	-2.614	-1.664	-3.607	2895.8	-0.288	1561.23	-1.936	9.532	-1.014	4	-0.015	3	100	0	0	23.11	1	0	0	0	0	0	0
NS8.1	7	0	0	0	0	3	1	1	150.297	2.181	375.609	312.559	0	0	63.05	598.973	0	1	0.0079434	0	0.914886	15.891	4.34	4.84	0.968	2.512	-3.166	-3.192	-2.909	9906.04	0.361	10000	-1.231	9.108	1.961	0	-0.038	3	100	0	0	0	0	0	0	0	0	0	0
NS3.1	0	0	0	0	0	2	0	1	203.24	3.568	438.983	255.495	20.466	163.022	0	722.403	0	2.5	0.017622	0	0.886959	23.029	6.238	8.32	4.045	2.84	-2.901	-2.829	-4.139	6336.09	0.27	3639.35	-1.13	8.71	0.841	4	-0.039	3	100	0	0	24.604	3	0	0	10	0	10	0
PC42.1	0	0	0	0	0	7	2	0	400.427	5.044	609.835	394.112	59.041	156.683	0	1177	0	6.75	0.0216176	0	0.884038	37.951	10.747	16.04	7.759	3.461	-3.1	-5.385	-4.156	2729.08	-0.362	1464.31	-1.384	9.199	0.182	6	-0.068	3	100	0	0	80.111	7	0	0	20	0	20	4
PC39.1	0	0	0	0	0	4	0	0	342.348	5.251	621.535	361.927	51.933	207.675	0	1075.86	0	5.5	0.0256328	0	0.816967	36.317	10.007	14.72	7.516	3.534	-4.464	-4.751	-5.484	3187.27	-0.196	1731.76	-1.361	8.925	0.64	4	0.1	3	100	0	0	61.948	6	0	0	16	0	16	0
PC19.1	0	0	0	0	0	9	2	0	358.39	1.712	544.681	248.454	86.395	209.832	0	1020.86	2	6.4	0.0028714	0.016617	0.900191	30.926	10.438	16.184	10.293	2.624	-2.58	-4.872	-4.148	1501.82	-0.69	767.81	-1.508	8.774	-0.038	4	-0.161	3	100	0	0	79.988	6	0	0	18	0	18	2
PC18.1	0	0	0	0	0	12	1	-1	404.459	4.166	643.659	431.571	84.495	127.592	0	1220.5	2	7.15	0.0142194	0.0157096	0.858094	36.204	11.514	18.289	10.035	3.437	-3.484	-5.382	-4.437	1565.42	-0.925	803.014	-1.475	8.944	-0.002	7	0.051	3	100	0	0	84.572	7	0	1	15	0	15	1
PC17.1	4	0	0	0	0	1	0	1	154.252	1.565	392.808	375.913	16.895	0	0	636.705	0	0.75	0.0038443	0	0.911192	18.685	4.377	5.461	1.298	3.009	-2.805	-2.032	-2.969	6849.84	0.368	3959.33	-1.735	8.846	0.335	1	0.223	3	100	0	0	5.012	1	0	0	7	0	7	6
PC12.1	2	0	0	0	0	6	0	0	416.513	2.223	670.439	616.625	0	53.814	0	1328.31	0	4.5	0.0037204	0	0.871643	43.666	10.896	16.181	4.808	3.947	-7.777	-7.777	-3.866	9906.04	-0.631	5899.29	-0.754	8.323	-0.255	8	1.016	1	100	0	0	38.425	6	0	2	16	4	12	4
PC9.1	1	0	0	0	0	5	3	1	356.374	0.66	531.51	268.178	32.115	231.217	0	993.166	1	6.4	0.000438	0.0120412	0.905736	32.59	9.756	15.184	9.455	2.94	-2.926	-4.897	-4.16	4913.11	0.001	2764.55	-0.817	8.985	-0.042	2	-0.086	3	100	0	0	66.289	6	0	0	23	0	23	6
PC6.1	7	0	0	0	0	0	0	2	136.236	0.364	381.573	316.847	0	64.725	0	614.049	0	0	0.0002157	0	0.915636	19.038	4.518	5.192	0.128	3.901	-4.208	-4.208	-3.206	9906.04	0.826	5899.29	-1.291	9.271	-1.071	2	0.401	3	100	0	0	0	0	0	0	7	3	4	5
PC4.1	2	0	0	0	0	2	0	1	222.37	1.964	485.216	442.951	27.791	14.475	0	853.469	1	0.75	0.0045191	0.0015457	0.896785	26.856	6.841	9.839	2.937	4.091	-4.447	-3.405	-3.271	5399.6	0.213	3061.58	-1.789	9.661	-0.831	4	0.692	3	100	0	0	18.378	1	0	0	10	0	10	8
PC3.1	6	0	0	0	0	2	0	2	204.355	0.849	474.809	417.903	0	56.906	0	825.414	0	0	0.0008732	0	0.896246	26.138	6.442	7.6	-0.466	5.479	-6.408	-6.408	-3.482	9906.04	1.029	5899.29	-1.127	8.879	-0.254	3	0.929	1	100	0	0	0	0	1	1	10	0	10	7
PG6.1	0	0	0	0	0	13	1	-2	296.836	4.044	678.797	434.996	97.684	96.445	49.672	1148.1	2	3.4	0.0142469	0.0070836	0.781171	32.367	11.086	14.819	6.101	4.47	-5.305	-3.785	-5.533	1173.71	-1.165	1100.63	-1.732	9.877	-0.226	3	0.427	3	100	0	0	44.037	2	0	0	0	0	0	0
PG240.1	7	0	0	0	0	1	0	2	204.355	0.314	508.421	475.095	0	33.326	0	863.479	0	0	0.000114	0	0.862534	28.079	6.453	8.18	0.408	6.033	-6.804	-6.804	-3.915	9906.04	1.143	5899.29	-1.306	9.15	-0.957	5	1.082	1	100	0	0	0	0	1	1	10	0	10	8
PG225.1	1	0	0	0	0	3	0	-1	476.738	2.408	714.896	634.688	80.207	0	0	1455.99	3	5.85	0.0039829	0.0141734	0.869018	50.189	12.84	24.025	11.48	5.119	-6.425	-6.34	-3.651	1719.08	-0.325	888.54	-2.71	10.343	-2.476	4	1.213	1	100	0	0	59.533	4	1	1	23	0	23	22
PG216.1	3	0	0	0	0	2	0	0	460.739	3.342	703.979	643.257	60.722	0	0	1433.64	2	4.15	0.0077889	0.0083369	0.873437	49.936	12.287	21.559	8.402	5.977	-7.089	-6.786	-3.58	2630.7	-0.088	1407.33	-2.447	10.415	-2.491	3	1.577	1	100	0	0	40.487	3	1	1	23	0	23	22
PG214.1	0	0	0	0	0	14	0	-2	280.406	2.155	700.901	515.448	116.136	69.317	0	1154.63	3	5.1	0.0040218	0.012603	0.759401	31.727	11.027	16.498	8.996	3.281	-4.605	-2.817	-5.756	784.478	-1.623	380.543	-2.072	9.855	-0.247	4	0.003	3	100	0	0	61.371	3	0	0	0	0	0	0
PG162.1	2	0	0	0	0	7	0	-1	460.739	2.051	771.779	682.596	79.111	10.073	0	1510.63	3	4.15	0.0027839	0.0093136	0.824983	49.903	13.465	22.703	9.121	6.107	-7.256	-6.615	-4.412	1760.72	-0.633	911.827	-2.27	9.474	-1.065	6	1.445	1	100	0	0	56.406	3	1	1	17	0	17	17
PG333.1	7	0	0	0	0	7	0	2	152.279	0.298	487.837	426.311	0	61.526	0	775.085	0	0	0.0001146	0	0.836482	20.958	5.606	5.443	-1.526	5.703	-5.884	-5.884	-4.471	9906.04	1.046	5899.29	-0.631	9.867	-0.922	2	0.571	3	100	0	0	0	0	1	1	0	0	0	0
PG324.1	0	0	0	0	0	11	0	-1	220.311	2.416	571.22	338.579	76.096	156.545	0	925.318	2.5	3.4	0.0063082	0.0094112	0.803937	25.309	8.845	12.83	7.26	3	-3.408	-2.258	-5.451	1880.54	-0.884	979.078	-1.314	10.006	-0.381	4	-0.126	3	100	0	0	41.985	2	0	0	0	0	0	0
PG316.1	0	0	0	0	0	2	0	0	264.283	1.575	508.539	60.009	83.69	364.84	0	850.778	2	3.2	0.0029157	0.008899	0.853857	30.094	9.663	14.451	9.634	2.948	-3.939	-4.288	-5.637	1593.2	-0.322	818.43	-1.585	8.218	0.779	3	0.163	3	100	0	0	54.011	4	0	0	18	0	18	0
PG315.1	0	0	0	0	0	12	1	-1	312.836	3.753	684.19	468.672	84.341	60.935	70.242	1154.14	2	5.4	0.0122031	0.0111617	0.777725	32.911	10.955	16.059	7.98	3.846	-5.02	-3.269	-5.419	1570.69	-0.917	1954.73	-1.707	9.939	-0.241	3	0.129	3	100	0	0	55.765	3	0	0	3	3	0	2
PG312.1	0	0	0	0	0	11	1	0	260.375	4.09	545.018	420.578	29.879	94.561	0	978.321	1	3.7	0.0171029	0.0067888	0.874464	26.838	8.492	11.409	4.56	3.781	-3.094	-2.899	-4.014	5158.93	-0.36	2914.36	-0.681	9.771	-0.289	2	0.111	3	100	0	0	33.119	2	0	0	3	3	0	2
PG310.1	7	0	0	0	0	2	0	2	204.355	0.59	451.228	406.609	0	44.619	0	802.622	0	0	0.0004341	0	0.925643	25.109	6.347	7.282	-1.128	5.07	-6.17	-6.17	-2.948	9906.04	1.006	5899.29	-1.17	9.677	-1.034	1	0.863	3	100	0	0	0	0	1	1	7	4	3	7
PG275 (Z)-form, 9R,10S-.1	0	0	0	0	0	11	1	0	262.391	2.859	525.05	454.115	20.799	50.136	0	975.712	1	3.7	0.0083781	0.0070469	0.906106	26.31	8.242	11.08	4.148	3.786	-2.742	-2.939	-3.29	6290.2	-0.268	3610.87	-0.67	9.898	-0.25	2	0.115	3	100	0	0	33.53	2	0	0	3	3	0	2
PG271.1	0	0	0	0	0	14	0	-2	278.391	2.045	691.67	458.539	116.117	117.013	0	1136.88	3	5.1	0.003677	0.0127712	0.761626	31.472	11.173	16.489	9.298	3.229	-4.447	-2.78	-5.947	784.808	-1.615	380.716	-1.903	9.824	-0.34	4	-0.041	3	100	0	0	60.948	3	0	0	0	0	0	0
PG265.1	0	0	0	0	0	11	1	0	258.36	4.151	635.125	432.518	46.06	156.546	0	1056.74	1	3.7	0.0163062	0.0058256	0.789985	30.569	9.636	12.607	5.308	4.21	-4.705	-2.859	-5.677	3623.37	-0.591	1989.23	-0.761	9.799	-0.293	3	0.297	3	100	0	0	34.423	2	0	0	3	3	0	2
PG260.1	2	0	0	0	0	11	0	-1	244.376	2.059	671.859	482.845	53.395	135.619	0	1089.02	1	1.7	0.003892	0.0025303	0.761924	31.661	9.91	11.629	3.334	5.174	-6.119	-3.439	-6.031	3087.12	-0.713	1673.01	-0.97	9.642	-0.387	3	0.783	3	100	0	0	22.465	1	1	1	0	0	0	0
PG251 (3R,9R,10R)-form.1	0	0	0	0	0	14	0	-2	276.375	4.559	687.24	406.541	118.415	162.284	0	1125.18	3	5.1	0.0184689	0.0128535	0.761269	31.436	11.389	16.761	9.611	3.193	-4.371	-2.743	-6.169	746.397	-1.642	360.616	-1.786	9.634	-0.476	5	-0.071	3	100	0	0	61.97	3	0	0	0	0	0	0
PG249.1	12	0	0	0	0	33	2	-2	568.919	4.319	1374.82	1228.25	146.571	0	0	2389.74	1	5.7	0.0078067	0.004146	0.62876	68.294	24.796	25.491	3.824	10.979	-13.926	-8.551	-7.539	403.614	-3.897	185.544	-1.052	11.149	-0.759	3	2.624	1	100	0	0	95.317	5	2	1	0	0	0	0
PUG24.1	15	0	0	0	0	47	3	-2	873.35	5.243	2000.42	1648.62	140.519	211.278	0	3561.45	0	6	0.0077184	0	0.563806	108.214	40.603	37.441	2.469	18.883	-23.332	-14.837	-9.598	460.64	-5.216	214.034	1.147	8.641	0.358	9	5.356	1	100	0	0	106.652	6	2	2	0	0	0	0
PUG19.1	0	0	0	0	0	1	0	0	270.371	2.426	511.824	300.668	99.207	111.949	0	905.455	1	2.75	0.0065015	0.0053729	0.884346	30.509	8.458	12.751	6.34	3.13	-3.977	-3.954	-3.937	1135.33	-0.342	567.454	-2.858	9.002	-0.22	4	0.517	3	100	0	0	49.99	2	0	0	17	0	17	10
1253 AS	12	0	0	0	0	1	1	1	94.189	2.427	270.143	176.967	0	0	93.176	383.467	0	1	0.0153642	0	0.94491	8.55	2.476	2.647	1.166	1.77	-1.383	-0.949	-2.423	9906.04	0.089	10000	-1.423	9.371	1.973	0	-0.579	3	100	0	0	0	0	0	0	0	0	0	0
1263 AS	6	0	0	0	0	8	3	2	242.445	3.467	453.578	198.745	0	83.314	171.519	755.679	0	0	0.0159038	0	0.884582	19.747	7.064	6.217	-0.327	5.451	-5.682	-5.682	-3.797	9906.04	0.59	10000	-0.458	9.351	3.163	2	0.472	3	100	0	0	0	0	1	0	0	0	0	0
1264 AS	6	0	0	0	0	7	2	2	210.385	3.643	452.054	209.417	0	92.96	149.677	720.641	0	0	0.0184119	0	0.859912	19.079	6.444	5.89	-0.052	5.392	-5.317	-5.317	-4.242	9906.04	0.611	10000	-0.52	9.128	3.044	2	0.413	3	100	0	0	0	0	1	0	0	0	0	0
1265 AS	6	0	0	0	0	6	2	1	178.325	3.977	418.679	202.363	0	92.898	123.418	655.238	0	0.5	0.0241361	0	0.871398	17.103	5.641	5.474	0.571	4.316	-4.207	-4.207	-4.056	9906.04	0.369	10000	-0.616	9.387	2.735	2	0.132	3	100	0	0	0	0	0	0	0	0	0	0
1296 AS	6	0	0	0	0	4	2	1	152.287	3.856	347.029	172.424	0	44.371	130.234	537.229	0	0.5	0.0276753	0	0.920955	13.201	4.522	4.28	0.512	3.439	-2.979	-2.979	-3.023	9906.04	0.309	10000	-0.979	9.375	2.679	1	-0.126	3	100	0	0	0	0	0	0	0	0	0	0
1303 AS	6	0	0	0	0	4	1	1	146.265	2.417	392.438	239.815	0	71.738	80.886	599.242	0	1	0.009745	0	0.875914	15.944	4.616	4.972	1.282	3.358	-3.195	-3.195	-3.882	9906.04	0.215	10000	-0.883	9.132	2.05	2	-0.08	3	100	0	0	0	0	0	0	0	0	0	0
1319 AS	5	0	0	0	0	1	0	1	144.249	2.085	336.924	135.761	0	125.365	75.797	519.525	0	1	0.0083656	0	0.927623	15.193	4.586	4.956	2.174	2.571	-2.157	-2.365	-3.301	9906.04	0.007	10000	-0.982	8.906	0.327	2	-0.184	3	100	0	0	0	0	0	0	6	0	6	2
942 GG	11	0	0	0	0	0	0	0	84.118	1.468	258.939	204.509	0	54.429	0	380.571	0	1.7	0.00566	0	0.980826	9.596	2.639	2.967	2.387	0.734	0.319	-0.318	-2.102	9906.04	-0.176	5899.29	-1.328	8.949	-1.133	2	-0.732	3	100	0	0	9.152	1	0	0	5	0	5	2
944 GG	1	0	0	0	0	7	0	-2	408.493	1.893	727.753	395.396	147.798	184.559	0	1344.41	3	5.95	0.0026653	0.014161	0.809474	44.917	13.749	22.411	12.442	4.09	-5.964	-5.818	-5.495	392.945	-1.362	180.248	-2.921	9.097	0.521	10	0.692	1	100	0	0	94.797	5	0	2	16	0	16	2
952 GG	0	0	0	0	0	3	0	0	268.268	3.271	491.105	92.827	77.905	320.373	0	833.264	0	3	0.0128416	0	0.871992	28.326	8.776	10.867	5.903	3.106	-3.464	-4.338	-5.131	1807.7	-0.3	938.153	-1.539	8.885	0.716	2	0.107	3	100	0	0	61.63	4	0	0	16	0	16	0
973 GG	9	0	0	0	0	26	1	-2	488.749	5.406	1146.39	834.828	163.968	147.596	0	1976.94	2	3.5	0.0147813	0.0043177	0.6645	57.678	21.1	22.939	5.239	9.118	-11.504	-8.025	-7.665	276.052	-3.479	123.063	-1.525	9.025	0.763	2	2.134	1	100	0	0	81.256	4	1	1	6	0	6	0
974 GG	9	0	0	0	0	24	1	-2	460.696	5.406	1080.04	768.482	163.968	147.593	0	1855.23	2	3.5	0.0157514	0.0045829	0.676066	54.091	19.647	21.831	5.52	8.336	-10.599	-7.444	-7.477	276.053	-3.275	123.063	-1.717	9.025	0.763	2	1.877	1	100	0	0	81.255	4	1	1	6	0	6	0
975 GG	0	0	0	0	0	4	0	-1	324.376	4.867	610.542	238.492	105.107	266.943	0	1067.22	1	3.25	0.0221959	0.0053231	0.827216	36.537	10.954	15.385	7.503	4.196	-5.565	-5.323	-5.601	998.095	-0.702	493.691	-2.132	9.129	0.543	8	0.723	3	100	0	0	72.548	4	0	1	16	0	16	2
976 GG	0	0	0	0	0	4	0	-1	324.376	3.059	600.041	229.224	121.261	249.556	0	1066.28	1	3.25	0.008777	0.0054163	0.841198	36.333	10.959	15.232	7.469	4.062	-5.375	-5.323	-5.292	701.421	-0.82	337.187	-2.491	9.14	0.355	8	0.724	3	100	0	0	73.035	4	0	1	16	0	16	2
985 GG	1	0	0	0	0	3	0	0	390.478	4.749	726.88	398.294	81.577	247.008	0	1303.28	1	4.25	0.0173056	0.0058469	0.793832	46.436	12.932	19.14	8.693	5.412	-7.461	-6.459	-6.046	1668.41	-0.48	860.264	-1.865	9.036	0.491	6	1.206	1	100	0	0	62.933	4	1	1	20	0	20	3
989 GG	0	0	0	0	0	2	0	0	322.36	2.489	570.94	162.769	101.266	306.905	0	1008.96	2	3	0.0061391	0.007431	0.8521	35.871	10.929	16.435	9.313	3.805	-5.09	-5.507	-5.389	1085.41	-0.487	540.532	-2.113	8.336	0.415	3	0.612	3	100	0	0	56.559	4	0	0	20	0	20	2
990 GG	0	0	0	0	0	2	0	0	324.376	3.033	604.602	233.417	94.778	276.407	0	1046.43	2	3	0.008791	0.0070173	0.824458	37.08	10.968	16.726	9.142	4.04	-5.676	-5.418	-5.691	1250.61	-0.487	629.982	-2.101	8.676	0.057	4	0.703	3	100	0	0	57.727	4	0	0	20	0	20	4
991 GG	0	0	0	0	0	3	0	0	354.402	4.541	639.812	322.676	71.618	245.517	0	1120.18	2	3.75	0.0184104	0.0082888	0.815278	39.094	11.297	17.754	9.377	4.337	-5.915	-5.754	-5.692	2073.69	-0.336	1088.21	-1.687	8.654	0.036	5	0.729	3	100	0	0	60.38	5	0	1	20	0	20	4
993 GG	0	0	0	0	0	2	0	1	338.402	3.619	624.345	327.262	32.468	264.615	0	1102.54	1	3	0.011881	0.004805	0.826678	39.213	10.765	15.756	7.221	5.025	-6.231	-5.819	-5.598	4875.35	0.126	2741.59	-0.994	8.64	0.022	4	0.955	1	100	0	0	40.608	4	1	1	20	0	20	4
1003 GG	1	0	0	0	0	4	0	0	392.494	3.821	715.563	416.222	56.985	242.356	0	1293.54	2	3	0.0112858	0.0059291	0.802362	45.36	12.837	19.332	8.479	5.826	-7.345	-6.809	-5.886	2854.39	-0.268	1537.11	-1.332	8.653	0.035	7	1.288	1	100	0	0	52.994	4	1	2	20	0	20	4
1004 GG	1	0	0	0	0	1	0	1	390.478	3.807	712.66	385.899	31.924	294.837	0	1266.68	1	3	0.0114429	0.0042096	0.79444	46.712	12.571	18.371	7.856	6.109	-7.997	-7.071	-6.264	4933.61	0.166	2777.02	-0.973	8.665	0.41	3	1.448	1	100	0	0	40.83	4	1	1	24	0	24	5
1017 GG	0	0	0	0	0	5	1	0	224.259	3.525	482.974	38.138	84.171	360.665	0	796.302	1	2.75	0.0156066	0.0056939	0.860254	25.948	8.889	11.381	6.978	2.943	-3.283	-3.374	-5.513	1576.54	-0.496	809.182	-1.32	8.968	0.601	1	0.044	3	100	0	0	46.339	2	0	0	12	0	12	0
1022 GG	0	0	0	0	0	6	1	-2	322.36	6.561	620.233	171.692	136.34	312.2	0	1065.7	1	3.25	0.0403907	0.00524	0.813516	35.624	11.464	15.425	7.605	4.019	-5.414	-5.347	-6.038	504.643	-1.172	236.217	-2.356	8.771	0.607	2	0.63	3	100	0	0	75.412	4	0	0	16	0	16	1
1029 GG	0	0	0	0	0	6	1	-1	336.387	6.835	616.648	225.007	99.555	292.085	0	1093	1	4.25	0.0427405	0.0068921	0.832164	36.525	11.346	16.174	8.194	4.015	-4.988	-5.244	-5.641	1126.73	-0.757	562.81	-1.749	8.932	0.664	2	0.514	3	100	0	0	63.696	4	0	0	16	0	16	1
1034 GG	0	0	0	0	0	9	1	-2	338.402	4.032	639.902	289.017	115.399	235.486	0	1138.92	2	4.25	0.0142763	0.0093927	0.824229	35.896	11.717	16.888	8.776	3.95	-4.789	-5.031	-5.499	797.208	-1.111	387.222	-1.953	8.66	0.35	3	0.443	3	100	0	0	69.526	4	0	0	12	0	12	0
1038 GG	1	0	0	0	0	1	0	0	454.692	7.068	687.263	580.73	86.471	20.062	0	1380.69	1	4.7	0.0361851	0.0068387	0.872514	48.651	11.94	20.504	7.971	5.442	-6.899	-6.739	-3.691	1499.33	-0.254	766.434	-2.946	9.701	-0.83	3	1.438	1	100	0	0	56.502	3	1	1	24	0	24	20
1042 GG	0	0	0	0	0	2	0	0	324.376	4.849	589.883	233.511	86.534	269.839	0	1034.41	2	3	0.0227321	0.0071923	0.838549	36.536	10.773	16.723	9.006	4.019	-5.415	-5.418	-5.431	1497.27	-0.377	765.296	-1.972	8.818	0.404	4	0.676	3	100	0	0	57.543	4	0	0	20	0	20	4
1045 GG	1	0	0	0	0	1	0	1	322.36	0.807	567.916	237.156	54.53	276.23	0	998.499	1	3	0.0006528	0.0052825	0.850706	35.802	10.051	14.625	7.535	4.229	-5.372	-5.549	-5.265	3011.59	0.001	1628.81	-1.455	8.876	0.234	3	0.716	3	100	0	0	45.77	4	0	0	21	0	21	4
1048 GG	2	0	0	0	0	8	0	-1	424.536	3.333	761.029	518.228	83.795	159.006	0	1393.55	3	3.75	0.0079709	0.0085347	0.792829	45.998	13.629	21.223	9.525	5.646	-7.021	-6.871	-5.643	1589.55	-0.807	816.4	-1.736	8.71	-0.109	12	1.136	1	100	0	0	75.444	5	1	2	16	0	16	3
1049 GG	1	0	0	0	0	8	0	-2	424.493	3.365	714.814	416.989	151.835	145.99	0	1333.61	3	4.75	0.00849	0.0115096	0.819707	43.475	13.383	21.303	10.773	4.413	-5.919	-6.571	-5.146	359.79	-1.425	163.867	-3.035	8.966	0.209	11	0.824	1	100	0	0	109.582	6	0	2	16	0	16	2
1052 GG	0	0	0	0	0	4	0	0	302.326	5.348	538.927	254.363	78.43	206.135	0	944.264	2	3.75	0.0302859	0.0098405	0.863702	31.036	9.477	15.153	8.692	3.165	-3.996	-4.537	-4.72	1787.11	-0.379	926.604	-1.855	8.79	0.031	6	0.243	3	100	0	0	63.46	5	0	0	16	0	16	3
1066 GG	2	0	0	0	0	7	0	-1	394.51	4.545	720.098	435.855	90.364	193.88	0	1326.61	3	3	0.0155694	0.0072159	0.810839	44.294	13.243	20.507	9.19	5.511	-6.669	-6.529	-5.517	1377.15	-0.775	699.156	-1.83	8.662	-0.105	11	1.128	1	100	0	0	63.737	4	1	2	16	0	16	3
1069 GG	0	0	0	0	0	1	0	0	468.675	9.614	667.217	553.415	113.802	0	0	1368.67	1	6.7	0.0675304	0.0100417	0.893503	47.978	11.903	21.955	9.943	4.319	-5.792	-6.271	-3.255	825.498	-0.447	402.096	-3.521	10.29	0.372	3	1.007	3	100	0	0	77.26	4	0	1	24	0	24	19
1073 GG	0	0	0	0	0	9	1	-2	338.402	4.212	656.67	267.669	128.559	260.443	0	1147.73	2	4.25	0.01546	0.0091529	0.807317	36.486	12.073	17.152	9.076	3.935	-5.082	-5.031	-5.892	598.106	-1.294	283.84	-2.107	8.989	0.677	6	0.458	3	100	0	0	76.925	4	0	0	12	0	12	0
1182 LU	1	0	0	0	0	7	0	-1	430.67	1.899	732.599	598.023	98.08	36.496	0	1423.98	3	3.2	0.0025338	0.0075656	0.835543	46.688	13.001	21.206	8.399	5.827	-6.836	-6.479	-4.367	1163.61	-0.795	582.745	-2.526	9.762	-0.808	5	1.372	1	100	0	0	56.201	3	1	1	17	0	17	15
1200 LU	6	0	0	0	0	5	0	0	426.724	2.087	758.16	708.116	37.159	12.885	0	1473.4	1	1.7	0.0029563	0.0022423	0.825945	49.724	12.408	18.263	3.92	7.637	-8.703	-6.971	-4.41	4400.72	-0.101	2454.27	-1.679	9.534	-1.011	4	2.141	1	100	0	0	20.148	1	1	1	18	3	15	18
1079 MC	0	0	0	0	0	6	1	0	248.321	9.123	528.121	398.69	79.036	50.395	0	918.654	0	5	0.0905899	0	0.865366	27.239	7.688	12.099	5.472	2.365	-2.63	-2.197	-3.951	1763.62	-0.502	913.45	-2.223	9.789	0.237	6	-0.307	3	100	0	0	65.046	3	0	0	5	0	5	2
1080 MC	3	0	0	0	0	5	0	1	222.37	1.638	532.284	457.626	26.646	48.012	0	918.65	1	0.75	0.0029217	0.001409	0.858595	27.858	7.499	10.023	2.608	4.558	-4.837	-3.425	-4.049	5536.31	0.021	3145.45	-1.361	9.364	-0.921	7	0.748	3	100	0	0	18.534	1	0	1	6	0	6	4
1081 MC	1	0	0	0	0	1	0	1	238.369	2.748	500.611	430.113	35.276	35.222	0	885.967	1	2.45	0.0085232	0.004894	0.891135	28.997	7.318	11.659	5.061	3.596	-4.346	-3.181	-3.462	4585.41	0.207	2565.79	-1.95	9.317	-1.174	5	0.52	3	100	0	0	25.5	2	0	0	12	0	12	9
1082 MC	3	0	0	0	0	2	0	1	222.37	1.55	468.103	442.189	18.29	7.623	0	845.554	1	0.75	0.0028395	0.0016022	0.923814	26.474	6.834	9.691	2.784	4.1	-4.128	-3.405	-2.801	6644.36	0.3	3831.11	-1.638	9.255	-1.245	4	0.672	3	100	0	0	16.184	1	0	0	10	0	10	8
1083 MC	3	0	0	0	0	2	0	1	238.369	2.113	511.66	443.852	32.51	35.298	0	907.081	1	1.5	0.0049205	0.0029316	0.885688	29.2	7.47	11.111	3.913	4.129	-4.694	-3.529	-3.55	4870.89	0.167	2738.88	-1.802	9.369	-1.12	5	0.707	3	100	0	0	25.623	2	0	0	11	0	11	8
1113 MC	7	0	0	0	0	1	0	2	204.355	0.394	476.52	430.436	0	46.084	0	826.237	0	0	0.0001878	0	0.893621	26.71	6.357	7.8	-0.066	5.5	-6.416	-6.416	-3.473	9906.04	1.054	5899.29	-1.261	9.34	-1.075	6	0.974	1	100	0	0	0	0	1	1	10	0	10	6
1116 MC	1	0	0	0	0	2	1	1	190.285	3.529	455.764	346.366	24.737	84.661	0	766.813	0	2	0.0162376	0	0.888965	24.058	6.182	8.298	3.089	3.252	-3.481	-2.416	-3.732	5771.86	0.234	3290.35	-1.485	9.042	0.248	3	0.224	3	100	0	0	21.049	1	0	0	6	0	6	2
1117 MC	7	0	0	0	0	3	0	2	204.355	0.411	497.005	446.536	0	50.47	0	890.358	0	0	0.0001895	0	0.900563	28.034	7.047	8.241	-1.05	5.851	-7.084	-7.084	-3.382	9906.04	1.086	5899.29	-1.054	9.377	-0.917	8	1.075	1	100	0	0	0	0	1	2	6	0	6	4
1120 MC	1	0	0	0	0	2	0	0	198.264	7.397	454.799	252.066	77.263	125.469	0	754.434	0	2	0.0725289	0	0.881238	23.952	6.661	9.338	3.721	2.855	-3.463	-2.655	-4.052	1833.21	-0.22	952.473	-2.309	8.349	1.491	2	0.188	3	100	0	0	37.347	1	0	0	10	0	5	0
1122 MC	0	0	0	0	0	6	0	-1	374.346	5.409	607.556	341.341	106.561	159.654	0	1084.08	1	6	0.0269853	0.0098756	0.840013	34.903	10.388	16.181	9.043	3.033	-4.198	-5.386	-4.882	966.901	-0.805	477.034	-2.345	8.853	0.647	6	0.149	3	100	0	0	100.357	8	0	0	16	0	16	0
1124 MC	7	0	0	0	0	0	0	2	204.355	0.529	465.906	432.11	0	33.796	0	816.861	0	0	0.0003428	0	0.907052	26.86	6.27	7.901	0.018	5.312	-6.319	-6.319	-3.197	9906.04	1.057	5899.29	-1.4	9.421	-1.073	5	0.989	1	100	0	0	0	0	1	1	11	4	0	8
1125 MC	3	0	0	0	0	2	1	1	200.237	2.665	481.053	294.094	0	186.959	0	760.609	0	1.5	0.0093407	0	0.837684	24.787	6.342	8.093	3.185	3.737	-4.445	-4.445	-5.05	9906.04	0.095	5899.29	-0.669	8.528	0.596	1	0.34	3	100	0	0	16.953	2	0	0	9	0	9	4
1126 MC	4	0	0	0	0	2	1	1	200.237	2.8	474.893	298.953	0	175.94	0	755.189	0	1.5	0.0103804	0	0.844513	24.465	6.245	7.996	3.095	3.639	-4.388	-4.388	-4.887	9906.04	0.105	5899.29	-0.708	8.572	0.599	1	0.324	3	100	0	0	17.218	2	0	0	9	0	9	4
1129 MC	3	0	0	0	0	2	1	0	150.177	3.12	394.904	140.869	56.03	198.005	0	609.442	0	2	0.0159707	0	0.880294	18.843	5.482	6.77	3.926	2.13	-2.019	-1.694	-4.413	2914.5	-0.039	1572.13	-1.663	10.04	0.416	0	-0.233	3	100	0	0	35.708	2	0	0	6	0	6	0
1131 MC	2	0	0	0	0	3	1	0	164.204	2.623	423.375	181.906	46.073	195.396	0	665.274	0	2	0.0103386	0	0.870509	20.41	5.92	7.134	3.689	2.541	-2.496	-1.992	-4.559	3622.34	-0.023	1988.62	-1.392	9.638	-0.255	1	-0.113	3	100	0	0	36.009	2	0	0	6	0	6	0
1133 MC	3	0	0	0	0	5	0	0	154.252	1.767	442.056	361.975	57.115	22.965	0	709.669	1	1.7	0.0043982	0.0038457	0.870413	19.256	5.482	7.652	3.364	2.61	-2.75	-1.624	-3.738	2846.27	-0.24	1532.39	-2.011	9.421	-0.855	6	-0.007	3	100	0	0	22.901	1	0	0	0	0	0	0
1134 MC	6	0	0	0	0	1	0	2	198.307	2.205	467.998	348.351	0	119.647	0	793.051	0	0	0.0061308	0	0.885364	26.084	6.493	7.753	0.735	5.407	-6.071	-6.071	-3.958	9906.04	0.89	5899.29	-1.002	7.83	1.103	4	0.878	3	100	0	0	0	0	1	1	10	0	5	0
1141 MC	4	0	0	0	0	3	0	0	152.236	1.951	399.072	286.144	50.196	62.731	0	644.73	1	1.7	0.0059068	0.0042599	0.90441	18.321	5.304	7.515	3.925	2.289	-2.377	-1.686	-3.378	3310.46	-0.026	1804.21	-1.936	9.334	-1.037	5	-0.093	3	100	0	0	21.654	1	0	0	6	0	6	4
1142 MC	0	0	0	0	0	6	0	0	402.4	8.752	654.101	485.617	27.901	140.582	0	1191.84	0	7	0.0642748	0	0.831124	39.033	10.476	16.804	8.011	3.633	-3.97	-5.331	-4.935	5386.56	-0.067	3053.59	-0.962	8.844	0.742	6	-0.049	3	100	0	0	71.414	8	0	0	16	0	16	0
1143 MC	0	0	0	0	0	6	0	0	388.373	7.23	642.93	428.849	70.565	143.516	0	1150.39	0	6	0.0454441	0	0.825846	37.403	10.408	15.618	7.309	3.558	-4.282	-5.497	-5.034	2121.92	-0.488	1115.59	-1.738	8.809	0.629	6	0.098	3	100	0	0	86.289	8	0	0	16	0	16	0
1145 MC	3	0	0	0	0	1	0	1	220.354	1.767	463.118	401.736	30.947	30.436	0	823.361	1	0.75	0.0037902	0.0016195	0.917347	26.445	6.827	9.805	3.234	3.895	-4.198	-2.934	-3.015	5040.03	0.258	2841.82	-1.887	9.756	-1.083	3	0.651	3	100	0	0	19.52	1	0	0	11	3	5	10
1148 MC	7	0	0	0	0	6	0	2	204.355	0.677	562.321	478.189	0	84.132	0	940.954	0	0	0.0004878	0	0.825835	28.454	7.444	8.131	-0.681	6.984	-7.61	-7.61	-4.751	9906.04	1.15	5899.29	-0.647	9.023	-0.201	7	1.095	1	100	0	0	0	0	1	2	0	0	0	0
124 OE	3	0	0	0	0	3	0	0	442.724	2.131	702.792	604.357	78.945	19.49	0	1405.83	2	3.4	0.0032307	0.0068417	0.863563	48.367	12.325	20.577	7.697	5.991	-7.147	-6.775	-3.833	1767.13	-0.323	915.415	-2.618	9.467	-1.024	4	1.589	1	100	0	0	42.251	2	1	1	22	0	22	20
138 OE	9	0	0	0	0	3	0	1	88.149	1.98	300.629	253.274	47.355	0	0	447.209	1	1.7	0.0087671	0.0056548	0.940751	9.817	3.071	4.524	3.242	1.406	-0.187	-0.424	-2.491	3522.35	0.026	1929.35	-2.104	10.931	-3.011	1	-0.605	3	100	0	0	21.8	1	0	0	0	0	0	0
141 OE	0	0	0	0	0	5	1	-1	416.427	3.949	666.831	367.264	96.987	202.579	0	1222.44	2	8.4	0.0127588	0.0178147	0.829152	41.492	12.138	21.102	13.462	2.936	-4.619	-5.118	-5.263	1191.71	-0.678	597.973	-2.113	8.744	-0.116	8	0.111	3	100	0	0	103.196	8	0	1	20	0	20	6
182 OE	0	0	0	0	0	1	0	0	270.371	2.426	511.823	300.668	99.207	111.949	0	905.454	1	2.75	0.0065002	0.0053729	0.884346	30.509	8.458	12.751	6.34	3.13	-3.977	-3.954	-3.937	1135.33	-0.342	567.455	-2.858	9.002	-0.22	4	0.517	3	100	0	0	49.99	2	0	0	17	0	17	10
194 OE	2	0	0	0	0	3	0	0	486.734	2.637	753.254	622.94	113.854	16.46	0	1505.29	2	5.4	0.0046181	0.0101384	0.843278	52.319	13.424	23.192	10.005	5.567	-7.386	-6.901	-4.146	824.567	-0.685	401.606	-3.272	9.496	-1.001	4	1.486	1	100	0	0	71.573	4	1	1	22	0	22	20
213 OE	3	0	0	0	0	3	0	0	442.724	2.124	700.657	606.984	78.75	14.923	0	1401.18	2	3.4	0.0032196	0.0068626	0.864282	48.137	12.251	20.489	7.659	5.958	-7.109	-6.775	-3.799	1774.65	-0.32	919.629	-2.63	9.46	-1.017	4	1.577	1	100	0	0	42.173	2	1	1	22	0	22	20
1333 PR	0	0	0	0	0	6	1	-1	254.285	4.072	552.259	60.676	107.216	384.367	0	912.765	1	2.75	0.0181632	0.0049795	0.824002	30.193	10.251	12.929	7.242	3.54	-4.39	-3.976	-6.213	953.161	-0.851	469.712	-1.565	9.134	0.699	2	0.309	3	100	0	0	59.582	3	0	0	12	0	12	0
1344 PR	0	0	0	1	0	2	0	-1	302.456	6.563	546.602	433.07	77.501	36.031	0	1021.76	1	2	0.0421601	0.003659	0.897553	33.797	8.919	13.8	4.8	4.871	-5.167	-4.586	-1.554	461.911	-0.198	273.033	-2.629	9.788	-0.702	2	0.777	3	100	0	0	43.196	2	0	0	14	0	14	12
1345 PR	0	0	0	1	0	2	0	-1	300.44	6.411	568.763	427.123	76.767	64.873	0	1029.47	1	2	0.039926	0.0035164	0.866916	34.381	9.065	13.923	5.045	4.954	-5.572	-4.804	-2.187	469.373	-0.238	277.803	-2.514	9.499	-0.071	2	0.793	3	100	0	0	43.135	2	0	0	14	0	14	8
1350 PR	3	0	0	0	0	1	0	0	468.718	5.101	744.61	664.26	63.839	16.51	0	1482.43	0	4	0.0175523	0	0.844409	52.689	12.421	19.647	5.777	6.596	-8.07	-7.259	-4.128	2457.61	-0.094	1307.52	-2.542	9.464	-0.836	3	1.809	1	100	0	0	53.849	3	1	1	22	0	22	19
1351 PR	0	0	0	0	0	7	1	-1	270.284	6.11	530.269	112.266	116.411	301.593	0	892.853	0	2.25	0.041817	0	0.845646	27.963	9.381	10.693	4.511	3.572	-3.948	-4.488	-5.468	779.789	-0.944	378.086	-1.93	9.281	0.79	3	0.311	3	100	0	0	73.737	4	0	0	12	0	12	0
1352 PR	0	0	0	0	0	6	0	0	402.4	5.862	662.612	482.425	42.705	137.483	0	1201.66	0	7	0.0285957	0	0.824947	39.397	10.651	16.489	8.111	3.591	-4.132	-5.331	-5.02	3898.82	-0.216	2153.17	-1.246	9.162	0.922	6	-0.021	3	100	0	0	75.979	8	0	0	16	0	16	0
1353 PR	0	0	0	0	0	2	0	0	270.284	3.102	509.79	140.796	89.173	279.821	0	864.289	0	3.25	0.0111346	0	0.860755	29.823	8.819	11.5	6.216	3.061	-3.85	-4.135	-5.12	1413.41	-0.359	719.073	-1.985	9.293	0.37	5	0.173	3	100	0	0	63.825	4	0	0	16	0	16	2
1361 PR	5	0	0	0	0	6	0	1	386.576	1.56	657.541	398.463	8.106	250.972	0	1303.24	1	0.75	0.0018664	0.0011406	0.877523	44.546	12.361	16.263	3.944	7.421	-7.021	-7.855	-4.711	8299.07	0.132	4872.06	-0.209	8.774	-0.296	3	1.811	1	100	0	0	12.461	1	1	1	18	0	18	0
1373 PR	0	0	0	0	0	2	0	0	270.284	3.102	509.79	140.796	89.173	279.821	0	864.289	0	3.25	0.0111339	0	0.860755	29.823	8.819	11.5	6.216	3.061	-3.85	-4.135	-5.12	1413.41	-0.359	719.072	-1.985	9.293	0.37	5	0.173	3	100	0	0	63.825	4	0	0	16	0	16	2
1376 PR	0	0	0	0	0	2	0	0	268.268	5.924	504.958	92.512	95.117	317.328	0	850.766	0	3	0.0412438	0	0.859905	29.64	8.985	11.799	6.254	3.098	-3.89	-4.338	-5.312	1241.37	-0.415	624.951	-1.963	9.255	0.722	2	0.2	3	100	0	0	63.542	4	0	0	16	0	16	0
1382 ZO	3	0	0	0	0	5	0	0	222.37	1.643	541.729	444.597	39.247	57.885	0	925.356	1	0.75	0.0029157	0.0013845	0.847727	28.221	7.679	10.196	2.784	4.525	-5.013	-3.425	-4.272	4204.52	-0.102	2336.22	-1.559	9.546	-0.937	5	0.767	3	100	0	0	20.644	1	0	0	6	0	6	4
1383 ZO	7	0	0	0	0	5	0	2	204.355	0.804	528.853	420.258	0	108.595	0	890.564	0	0	0.000726	0	0.846461	27.313	7.18	7.865	-0.41	6.433	-7.086	-7.086	-4.534	9906.04	1.034	5899.29	-0.657	9.057	-0.259	5	0.991	1	100	0	0	0	0	1	1	6	0	6	3
1384 ZO	2	0	0	0	0	6	0	0	220.354	1.152	535.002	388.047	43.709	103.246	0	910.444	1	1.7	0.0014568	0.0031776	0.849138	27.415	7.888	10.47	3.822	4.066	-4.405	-3.112	-4.465	3814.23	-0.202	2102.72	-1.385	9.181	-0.117	5	0.504	3	100	0	0	21.877	1	0	0	6	0	6	3
1385 ZO	2	0	0	0	0	6	0	0	220.354	1.811	531.261	387.894	42.755	100.611	0	907.59	1	1.7	0.0036132	0.0031999	0.853331	27.276	7.852	10.454	3.788	4.052	-4.336	-3.112	-4.385	3894.49	-0.19	2150.59	-1.377	9.17	-0.139	5	0.497	3	100	0	0	21.174	1	0	0	6	0	6	3
1386 ZO	2	0	0	0	0	6	0	0	220.354	1.811	531.261	387.894	42.755	100.611	0	907.59	1	1.7	0.0036132	0.0031999	0.853331	27.276	7.852	10.454	3.788	4.052	-4.336	-3.112	-4.385	3894.49	-0.19	2150.59	-1.377	9.17	-0.139	5	0.497	3	100	0	0	21.174	1	0	0	6	0	6	3
1400 ZO	0	0	0	0	0	11	1	-2	356.418	1.685	712.236	343.448	129.541	239.247	0	1227.56	2	5	0.0023131	0.009928	0.77846	38.195	12.762	17.775	9.369	4.093	-5.494	-5.117	-6.258	585.409	-1.525	277.333	-2.008	8.797	0.249	8	0.438	3	100	0	0	83.933	5	0	1	12	0	12	0
1452 ZO	0	0	0	0	0	12	0	-1	280.406	3.512	646.354	455.348	71.936	119.07	0	1095.19	2	3.2	0.0112651	0.0070016	0.794975	31.107	10.167	13.972	6.008	4.234	-4.733	-3.887	-5.417	2059.37	-0.919	1080.09	-1.274	8.7	-0.335	4	0.366	3	100	0	0	47.05	3	0	0	6	0	6	0
1453 ZO	0	0	0	0	0	13	0	-2	296.406	3.441	652.068	426.268	106.726	119.074	0	1110.9	3	4.9	0.0106601	0.0130156	0.795528	31.094	10.796	16.475	9.177	3.235	-3.988	-3.539	-5.408	963.427	-1.344	475.182	-1.819	8.666	-0.364	5	-0.01	3	100	0	0	67.306	4	0	0	6	0	6	0
1463 ZO	0	0	0	0	0	11	2	-2	292.374	7.507	645.232	415.107	111.718	118.406	0	1093.39	1	5.5	0.0515461	0.0085241	0.795487	31.671	10.197	14.74	7.293	3.194	-4.224	-3.346	-5.406	863.92	-1.276	422.363	-2.105	8.867	-0.159	6	0.039	3	100	0	0	80.348	4	0	0	6	0	6	0
1476 ZO	0	0	0	0	0	12	1	-2	294.39	3.851	654.664	425.98	126.41	102.273	0	1106.27	1	4.2	0.0134029	0.0064155	0.790169	31.39	10.32	13.412	5.805	3.697	-4.71	-3.88	-5.415	626.832	-1.509	298.603	-2.337	8.778	-0.185	6	0.29	3	100	0	0	77.256	4	0	0	6	0	6	0
1479 ZO	1	0	0	0	0	12	1	-1	308.417	3.756	677.471	519.284	71.53	86.657	0	1157.01	0	4.2	0.0121939	0	0.78674	33.272	10.106	12.298	3.915	4.404	-4.903	-4.034	-5.396	2077.7	-0.93	1090.48	-1.38	8.723	-0.227	6	0.344	3	100	0	0	62.983	4	0	0	6	0	6	0
1483 ZO	0	0	0	0	0	11	1	-2	264.364	3.621	613.669	333.365	126.121	154.183	0	1029.17	1	3.45	0.0127366	0.0056219	0.803319	29.443	9.907	12.469	5.539	3.586	-4.409	-3.561	-5.45	630.81	-1.402	300.652	-2.245	9.115	-0.224	5	0.275	3	100	0	0	69.859	3	0	0	6	0	6	0
1485 ZO	0	0	0	0	0	14	1	-2	322.444	3.87	717.332	492.33	122.732	102.271	0	1228.19	1	4.2	0.0121937	0.005855	0.773195	34.986	11.545	14.521	5.489	4.493	-5.516	-4.446	-5.69	679.259	-1.649	325.687	-2.077	8.778	-0.184	6	0.535	3	100	0	0	77.255	4	0	0	6	0	6	0
1491 ZO	3	0	0	0	0	18	1	-2	378.551	4.919	847.686	621.407	107.467	118.812	0	1466.81	1	4.2	0.0164994	0.0049547	0.736511	42.125	14.129	16.764	4.929	6.134	-7.245	-5.59	-6.362	947.957	-1.842	466.94	-1.353	8.804	-0.227	6	1.018	1	100	0	0	73.933	4	1	1	6	0	6	0
1496 ZO	7	0	0	0	0	1	0	2	120.194	0.323	351.742	166.873	0	184.869	0	547.879	0	0	0.0001901	0	0.920585	16.896	4.707	4.608	0.643	3.303	-3.104	-3.519	-3.699	9906.04	0.526	5899.29	-0.772	9.57	-0.38	2	0.166	3	100	0	0	0	0	0	0	6	0	6	0
1500 ZO	8	0	0	0	0	4	0	2	204.355	0.365	521.901	467.259	0	54.642	0	885.086	0	0	0.0001505	0	0.854214	27.221	6.779	7.794	-0.584	6.277	-7.029	-7.029	-4.152	9906.04	1.128	5899.29	-0.943	9.39	-1.004	6	1.018	1	100	0	0	0	0	1	1	6	3	3	4
1501 ZO	3	0	0	0	0	5	0	0	222.37	1.737	529.561	477.03	39.622	12.909	0	912.552	1	0.75	0.0033047	0.0014163	0.859187	27.279	7.286	9.833	2.451	4.387	-4.786	-3.115	-3.872	4170.27	-0.096	2315.66	-1.724	9.526	-1.017	4	0.731	3	100	0	0	20.795	1	0	0	6	3	3	6
1505 ZO	0	0	0	0	0	11	1	-1	278.391	4.309	643.812	449.757	75.068	118.987	0	1086.69	1	3.5	0.017086	0.0054364	0.79398	31.409	9.877	12.908	5.074	4.241	-4.936	-3.824	-5.433	1923.21	-0.893	1003.11	-1.428	8.832	-0.186	5	0.42	3	100	0	0	53.975	3	0	0	6	0	6	0
1512 ZO	0	0	0	0	0	10	1	-1	276.375	3.904	629.123	426.646	78.345	124.132	0	1065.05	1	3.5	0.0143092	0.0055633	0.801694	31.234	9.718	12.893	5.317	4.089	-4.833	-3.783	-5.333	1790.4	-0.852	928.451	-1.566	8.839	0.194	5	0.405	3	100	0	0	55.519	3	0	0	6	0	6	0
1514 ZO	0	0	0	0	0	12	1	-2	304.428	4.523	705.607	491.981	93.474	120.153	0	1196.56	1	3.5	0.0170992	0.0049603	0.772486	35.174	11.153	14.217	5.135	4.811	-5.896	-4.35	-5.786	1286.72	-1.204	649.667	-1.667	8.834	0.236	5	0.676	3	100	0	0	57.27	3	0	1	6	0	6	0
1516 ZO	0	0	0	0	0	13	1	-2	306.444	3.739	712.446	519.6	90.08	102.766	0	1212.91	1	3.5	0.0115275	0.0049127	0.772028	35.021	11.171	14.009	4.79	4.919	-5.859	-4.391	-5.711	1385.7	-1.228	703.848	-1.57	8.888	-0.199	5	0.679	3	100	0	0	57.179	3	0	1	6	0	6	0
1521 ZO	0	0	0	0	0	12	1	-2	304.428	3.892	695.451	492.982	78.331	124.138	0	1186.73	1	3.5	0.012764	0.0050327	0.779472	34.819	10.957	13.994	5.035	4.859	-5.711	-4.35	-5.692	1790.96	-1.019	928.763	-1.374	8.84	0.198	5	0.651	3	100	0	0	55.519	3	0	1	6	0	6	0
1549 ZO	0	0	0	0	0	10	1	-1	276.375	4.267	636.992	422.146	78.471	136.375	0	1070.36	1	3.5	0.0170085	0.0054946	0.794419	31.563	9.859	13.038	5.42	4.134	-4.975	-3.783	-5.509	1785.5	-0.868	925.707	-1.525	8.78	0.19	5	0.418	3	100	0	0	54.066	3	0	0	6	0	6	0
1563 ZO	8	0	0	0	0	4	0	2	204.355	0.365	521.902	467.259	0	54.642	0	885.086	0	0	0.0001505	0	0.854214	27.221	6.779	7.794	-0.584	6.277	-7.029	-7.029	-4.152	9906.04	1.128	5899.29	-0.943	9.39	-1.004	6	1.018	1	100	0	0	0	0	1	1	6	3	3	4
SI48.1	0	0	0	0	0	4	2	0	372.374	3.42	590.601	307.814	35.964	246.823	0	1060.71	1	7.15	0.0110248	0.0121063	0.851664	36.084	10.308	16.888	10.689	3.01	-3.823	-4.855	-5.109	4517.06	-0.008	2524.48	-0.929	8.625	0.054	4	-0.045	3	100	0	0	69.507	7	0	0	23	0	23	7
SI40.1	1	0	0	0	0	3	0	0	290.361	0.872	590.912	233.89	91.698	265.324	0	1018.67	0	4	0.0007468	0	0.828575	35.221	10.149	13.538	6.848	3.669	-4.832	-4.223	-5.571	1337.62	-0.508	677.484	-1.987	9.632	1.411	4	0.378	3	100	0	0	54.741	2	0	0	14	0	14	0
SI32.1	0	0	0	0	0	1	2	1	370.358	2.253	524.639	275.084	33.729	215.826	0	980.239	1	7.15	0.0051769	0.0136284	0.909618	34.494	9.562	16.444	10.966	2.532	-3.213	-4.929	-4.024	4742.96	0.231	2661.21	-1.285	8.811	0.087	5	-0.085	3	100	0	0	73.734	7	0	0	26	0	26	8
SI31.1	0	0	0	0	0	5	0	-1	356.805	2.738	603.652	211.756	143.868	206.397	41.631	1072.6	0	3.5	0.0069878	0	0.839468	35.532	10.937	13.819	5.913	3.993	-5.191	-5.866	-5.114	428.157	-0.997	334.356	-2.964	9.13	1.442	6	0.583	3	100	0	0	89.343	4	0	0	14	0	14	0
SI20.1	0	0	0	0	0	4	2	-1	370.358	3.336	540.649	246.859	61.949	231.841	0	1004.8	1	8.4	0.0110745	0.0155369	0.897366	33.704	10.034	16.962	11.875	1.992	-2.565	-4.382	-4.298	2561.19	-0.19	1367.18	-1.46	8.808	0.769	4	-0.393	3	100	0	0	88.216	7	0	0	23	0	23	6
SO83.1	0	0	0	0	0	4	0	0	360.449	7.157	601.576	472.793	106.734	22.05	0	1114.07	2	6.2	0.0459724	0.0145753	0.863937	36.073	9.975	18.352	10.197	2.878	-4.373	-4.477	-3.839	963.261	-0.631	475.093	-3.025	8.942	0.121	4	0.286	3	100	0	0	79.189	5	0	0	16	0	16	8
SO77.1	0	0	0	0	0	4	0	0	342.348	7.245	606.826	346.764	43.688	216.373	0	1066.57	0	5.5	0.049214	0	0.831946	36.028	9.937	14.968	7.484	3.542	-4.186	-4.751	-5.283	3815.96	-0.098	2103.76	-1.178	9.14	0.783	4	0.073	3	100	0	0	63.759	6	0	0	16	0	16	0
SO74.1	7	0	0	0	0	0	0	2	136.236	0.352	382.585	346.99	0	35.594	0	613.976	0	0	0.0002022	0	0.913142	18.757	4.288	5.041	-0.081	3.898	-4.207	-4.207	-3.107	9906.04	0.887	5899.29	-1.394	9.425	-1.008	3	0.4	3	100	0	0	0	0	0	0	7	3	4	5
SO67.1	5	0	0	0	0	6	0	0	128.214	2.098	397.685	312.953	49.024	35.708	0	621.004	1	1.7	0.0070894	0.0042747	0.88516	15.187	4.684	6.24	3.068	2.804	-1.861	-1.126	-3.561	3396.27	-0.215	1854.82	-1.721	10.338	-0.969	1	-0.288	3	100	0	0	21.916	1	0	0	0	0	0	0
SO66.1	5	0	0	0	0	0	0	2	154.252	1.565	377.328	377.328	0	0	0	622.343	0	0.75	0.0039365	0	0.934255	18.752	4.328	5.482	1.366	2.46	-3.027	-3.65	-2.596	9906.04	0.605	5899.29	-0.892	10.357	-2.685	1	0.224	3	100	0	0	7.173	1	0	0	8	0	8	7
SO44.1	0	0	0	0	0	1	2	0	282.382	6.832	551.842	393.361	77.269	81.211	0	979.365	0	4	0.0476555	0	0.864264	33.174	8.473	13.271	5.845	3.297	-4.417	-3.794	-4.116	1832.97	-0.186	952.335	-2.561	9.368	1.342	2	0.349	3	100	0	0	51.406	2	0	0	14	0	14	4
SO42.1	0	0	0	0	0	5	1	0	268.312	2.533	582.701	203.766	36.743	342.192	0	968.012	0	3.25	0.0066271	0	0.812157	32.643	9.765	12.028	5.797	4.174	-4.744	-3.983	-6.203	4440.83	-0.109	2478.46	-0.511	9.134	0.36	2	0.346	3	100	0	0	41.871	3	0	0	12	0	12	0
SO7.1	0	0	0	0	0	3	0	0	344.45	7.636	553.308	458.917	70.251	24.14	0	1061.53	1	4.5	0.0549279	0.0081329	0.909533	34.632	9.194	15.581	6.928	3.632	-4.269	-4.856	-3.111	2136.53	-0.183	1123.9	-2.441	9.318	0.331	4	0.536	3	100	0	0	57.542	4	0	0	16	0	16	8
SO6.1	0	0	0	0	0	3	0	0	330.423	5.011	556.45	423.021	97.97	35.458	0	1025.67	2	4.5	0.0244797	0.0114367	0.883918	33.306	9.262	16.216	8.666	3.066	-4.257	-4.504	-3.579	1166.4	-0.453	584.259	-2.912	9.069	0.201	4	0.391	3	100	0	0	68.682	4	0	0	16	0	16	8
SO131.1	7	0	0	0	0	0	0	2	136.236	0.384	359.552	332.835	0	26.718	0	587.776	0	0	0.0002513	0	0.943795	17.624	4.256	4.688	-0.737	3.345	-4.042	-3.934	-2.569	9906.04	0.858	5899.29	-1.425	9.868	-1.136	1	0.324	3	100	0	0	0	0	0	0	7	0	7	6
SO127.1	5	0	0	0	0	1	1	1	196.289	3.092	433.18	388.757	44.422	0	0	742.282	0	2	0.0128808	0	0.915257	22.91	5.678	7.903	2.813	2.856	-3.216	-2.28	-2.903	3755.28	0.15	2067.62	-2.242	11.005	-1.05	0	0.195	3	100	0	0	34.15	2	0	0	7	0	7	7
SO126.1	5	0	0	0	0	1	1	1	196.289	3.009	428.586	394.254	34.332	0	0	743.064	0	2	0.0121874	0	0.925716	22.941	5.7	7.879	2.733	2.931	-3.129	-2.28	-2.734	4680.89	0.236	2623.59	-2.056	10.961	-1.057	0	0.198	3	100	0	0	32.759	2	0	0	7	0	7	7
SO119.1	7	0	0	0	0	0	0	2	136.236	0.455	360.543	331.514	0	29.029	0	594.861	0	0	0.0003487	0	0.948749	17.93	4.397	4.811	-0.81	3.519	-4.008	-4.008	-2.5	9906.04	0.856	5899.29	-1.417	9.731	-1.098	2	0.345	3	100	0	0	0	0	0	0	7	4	3	6
SO118.1	6	0	0	0	0	2	0	2	136.236	0.68	384.467	290.952	0	93.515	0	621.132	0	0	0.000744	0	0.91572	18.313	4.796	4.926	-0.512	3.971	-4.202	-4.282	-3.342	9906.04	0.775	5899.29	-0.998	9.06	-0.263	2	0.336	3	100	0	0	0	0	0	0	6	0	6	3
SO116.1	6	0	0	0	0	4	0	2	136.236	0.484	420.15	336.131	0	84.019	0	671.29	0	0	0.0003489	0	0.882472	18.945	4.968	4.99	-0.859	4.584	-4.762	-4.804	-3.834	9906.04	0.865	5899.29	-0.839	9.383	-0.372	4	0.397	3	100	0	0	0	0	0	0	0	0	0	0
SO114.1	7	0	0	0	0	0	0	2	204.355	0.816	461.42	421.12	0	40.301	0	818.281	0	0	0.0008128	0	0.916931	26.978	6.4	7.985	-0.111	5.24	-6.333	-6.333	-3.068	9906.04	1.035	5899.29	-1.378	9.323	-0.91	5	0.993	1	100	0	0	0	0	1	1	11	4	0	8
SO113.1	16	0	0	0	0	19	0	2	536.882	0.732	1136.22	1003.36	0	132.862	0	2092.41	0	0	0.0002562	0	0.696309	66.653	19.766	20.781	-3.602	16.763	-19.595	-19.595	-7.08	9906.04	2.202	5899.29	0.773	7.926	0.959	9	3.886	1	100	0	0	0	0	2	2	12	0	12	8
SO103.1	7	0	0	0	0	1	0	2	136.236	0.112	382.404	342.241	0	40.163	0	620.892	0	0	2.02e-05	0	0.920422	18.436	4.462	4.916	-0.624	3.898	-4.279	-4.279	-3.011	9906.04	0.877	5899.29	-1.282	9.381	-1.017	3	0.378	3	100	0	0	0	0	0	0	6	3	3	4
SO102.1	2	0	0	0	0	2	1	1	196.289	2.816	470.493	392.595	42.712	35.187	0	786.294	0	2	0.0100816	0	0.875659	24.365	6.067	8.299	2.91	3.196	-3.76	-2.414	-3.712	3898.19	0.072	2152.8	-1.991	9.421	-1.062	3	0.281	3	100	0	0	32.326	2	0	0	6	0	6	4
SO101.1	4	0	0	0	0	2	0	1	154.252	1.663	395.17	325.345	34.605	35.22	0	650.817	1	0.75	0.0042516	0.0018979	0.91908	18.944	5.196	7.142	2.907	2.948	-2.65	-2.014	-3.009	4653.07	0.17	2606.74	-1.841	9.446	-1.047	4	0.119	3	100	0	0	19.584	1	0	0	6	0	6	4
SO100.1	6	0	0	0	0	1	0	2	136.236	0.566	390.181	328.396	0	61.785	0	626.778	0	0	0.0005113	0	0.907767	18.878	4.558	5.086	-0.195	4.045	-4.138	-4.34	-3.319	9906.04	0.85	5899.29	-1.206	8.638	-0.284	4	0.395	3	100	0	0	0	0	0	0	6	0	6	2
SO99.1	7	0	0	0	0	0	0	2	136.236	0.105	366.54	338.287	0	28.253	0	595.403	0	0	1.86e-05	0	0.933795	17.944	4.244	4.781	-0.535	3.62	-4.014	-4.014	-2.738	9906.04	0.869	5899.29	-1.42	9.371	-1.05	3	0.346	3	100	0	0	0	0	0	0	7	4	3	5
SO98.1	6	0	0	0	0	1	0	2	136.236	0.325	387.724	293.478	0	94.246	0	623.362	0	0	0.0001695	0	0.910198	19.051	4.773	5.2	0.044	4.026	-4.183	-4.305	-3.435	9906.04	0.78	5899.29	-1.091	8.825	-0.305	3	0.385	3	100	0	0	0	0	0	0	6	0	6	2
SO96.1	7	0	0	0	0	1	0	2	204.355	0.358	481.398	433.508	0	47.891	0	830.132	0	0	0.0001544	0	0.887344	26.883	6.367	7.848	0.068	5.584	-6.457	-6.457	-3.583	9906.04	1.06	5899.29	-1.255	9.39	-1.056	6	0.985	1	100	0	0	0	0	1	1	10	0	10	6
SO95.1	6	0	0	0	0	0	0	2	204.355	0.078	464.907	434.307	0	30.6	0	825.175	0	0	7.5e-06	0	0.915159	27.162	6.385	8.02	-0.163	5.292	-6.405	-6.405	-3.051	9906.04	1.062	5899.29	-1.412	9.378	-0.913	6	1.013	1	100	0	0	0	0	1	1	11	0	0	5
SO90.1	3	0	0	0	0	2	0	1	222.37	1.637	486.299	437.305	35.11	13.884	0	854.719	1	0.75	0.0031351	0.0015423	0.895662	26.9	6.894	9.868	2.985	4.048	-4.467	-3.405	-3.287	4602.08	0.151	2575.88	-1.926	9.365	-1.101	4	0.696	3	100	0	0	19.81	1	0	0	10	0	10	8
ST10.1	1	1	0	0	0	3	1	2	293.365	1.253	551.868	270.024	5.102	276.742	0	969.566	0	3.5	0.0016183	0	0.85845	33.365	9.227	12.307	5.75	3.678	-3.135	-3.586	-5.868	2210.15	0.735	1289.76	-2.413	8.281	0.771	2	0.369	3	100	0	0	22.157	3	0	0	17	0	17	1
UD37.1	4	0	0	0	0	8	0	-1	432.729	2.963	780.959	689.232	91.727	0	0	1501.94	2	3.4	0.0058444	0.006157	0.812156	48.817	13.231	20.454	6.736	6.476	-7.746	-6.464	-4.572	1336.76	-0.846	677.017	-2.442	10.633	-2.678	2	1.626	1	100	0	0	43.729	2	1	1	17	0	17	17
UD1.1	12	0	0	0	1	42	0	-2	668.138	5.736	1568.69	1420.88	147.813	0	0	2779.84	4	7.6	0.0118355	0.0096896	0.609502	78.127	30.024	33.961	10.541	11.311	-13.612	-8.83	-6.476	241.665	-4.62	180.183	-0.211	9.86	-0.993	4	2.231	1	100	0	26.504	97.584	5	2	1	0	0	0	0
WS62.1	0	0	0	0	0	3	2	-1	454.605	9.136	712.439	514.966	118.153	79.321	0	1384.14	1	7.75	0.0602995	0.0108781	0.843083	48.07	12.63	22.347	11.214	4.009	-5.857	-5.567	-4.449	750.688	-0.726	362.858	-3.13	10.112	0.322	5	0.723	3	100	0	0	86.469	5	0	1	24	3	21	16
WS51.1	0	0	0	0	0	4	2	-1	470.605	7.304	677.589	483.748	123.553	70.288	0	1368.48	2	8.5	0.0389869	0.0177406	0.879746	46.715	12.682	23.557	13.088	3.498	-4.926	-5.561	-3.813	667.183	-0.742	319.433	-3.165	9.972	0.193	6	0.547	3	100	0	0	101.479	6	0	0	24	3	21	16
WS12.1	3	0	0	0	0	0	0	1	184.24	3.723	420.699	153.582	32.164	234.952	0	682.614	0	1	0.0203069	0	0.891204	23.408	6.448	7.927	3.534	3.354	-3.668	-3.166	-4.413	4907.79	0.294	2761.32	-1.285	8.834	-0.125	1	0.332	3	100	0	0	19.028	2	0	0	14	0	14	3
WS146.1	0	0	0	0	0	5	1	-2	470.605	10.987	718.166	466.593	143.4	108.172	0	1401.36	3	7.25	0.0861387	0.0174853	0.843283	47.751	13.615	25.341	13.591	3.917	-5.759	-6.212	-4.584	432.55	-1.082	199.962	-3.301	9.084	0.523	8	0.738	3	100	0	0	105.162	6	0	2	23	0	23	14
SO75.1	4	0	0	1	0	2	0	-1	456.707	3.674	735.947	622.74	95.568	17.639	0	1447.88	2	3.7	0.0093227	0.00711	0.841021	50.674	12.819	21.67	8.393	6.53	-7.808	-6.947	-2.381	311.338	-0.458	178.251	-3.027	9.447	-1.041	3	1.524	1	96.844	0	0	63.086	3	1	1	22	0	22	20
SO27.1	4	0	0	1	0	2	0	-1	456.707	3.674	735.947	622.74	95.568	17.639	0	1447.88	2	3.7	0.0093227	0.00711	0.841021	50.674	12.819	21.67	8.393	6.53	-7.808	-6.947	-2.381	311.338	-0.458	178.251	-3.027	9.447	-1.041	3	1.524	1	96.844	0	0	63.086	3	1	1	22	0	22	20
1534 ZO	0	0	0	0	0	6	1	0	224.256	4.335	482.555	332.541	81.261	68.753	0	799.409	1	4.25	0.0235092	0.0088073	0.863239	22.642	6.86	10.629	6.228	2.07	-2.54	-2.483	-4.073	1679.98	-0.525	866.719	-2.199	8.791	-0.242	5	-0.256	3	96.795	0	0	62.602	4	0	0	6	0	6	0
11ARA	1	0	0	0	0	1	4	0	280.32	7.37	470.916	369.192	73.045	28.678	0	848.743	0	5.25	0.0639925	0	0.920604	27.444	7.148	12.177	6.495	1.804	-2.229	-2.782	-2.953	2010.07	-0.071	1052.17	-2.669	10.73	0.225	1	-0.365	3	96.627	0	0	66.071	5	0	0	16	0	14	10
SO84.1	0	0	0	0	0	3	3	0	374.476	4.379	631.423	507.586	119.151	4.686	0	1189.44	1	6.75	0.0161199	0.0106901	0.859818	39.566	10.389	18.09	9.533	3.123	-4.827	-4.452	-3.823	734.492	-0.692	354.403	-3.411	9.538	1.567	3	0.417	3	96.527	0	0	100.287	5	0	0	14	0	14	8
98 OE	0	1	0	0	0	4	0	1	294.396	1.654	558.504	241.14	52.76	264.604	0	990.237	1	4.7	0.0027622	0.0084153	0.860264	33.434	9.909	14.644	8.434	3.036	-2.922	-2.908	-5.781	780.687	0.246	418.803	-3.238	9.011	0.928	3	0.246	3	96.489	0	0	36.054	3	0	0	18	0	18	7
1241 AS	0	0	0	0	0	6	0	0	226.272	6.661	504.444	397.377	87.63	19.437	0	836.441	1	4	0.0530378	0.0079295	0.85109	23.653	6.869	11.176	5.742	2.181	-2.914	-2.61	-4.034	1461.84	-0.605	745.741	-2.49	9.13	0.316	4	-0.119	3	96.36	0	0	62.765	4	0	0	6	0	6	0
10ARA	1	0	0	0	0	0	4	0	282.336	7.161	465.724	392.434	73.29	0	0	848.091	0	5.25	0.0604614	0	0.930389	27.787	7.012	12.261	6.51	1.764	-2.294	-2.76	-2.658	1999.36	-0.001	1046.11	-2.87	10.757	-0.448	1	-0.324	3	96.354	0	0	65.141	5	0	0	16	0	14	11
SI44.1	1	0	0	0	0	1	2	1	250.251	3.209	405.982	239.937	46.279	119.766	0	714.027	1	6.6	0.0144251	0.0162569	0.951629	22.923	6.802	12.144	9.57	0.98	-1.515	-2.333	-2.886	3606.08	0.163	1978.97	-1.855	9.017	0.023	2	-0.597	3	96.351	0	0	57.545	5	0	0	17	0	17	7
1014 GG	1	0	0	0	0	3	0	0	456.707	3.209	706.296	577.586	110.583	18.127	0	1414.05	2	5.4	0.0072829	0.0108124	0.862623	48.683	12.608	21.978	9.881	5.026	-6.563	-6.353	-3.841	885.604	-0.608	433.832	-3.206	10.14	0.227	4	1.25	1	96.167	0	0	63.766	3	1	1	22	0	22	19
100 OE	2	0	0	0	0	1	0	0	154.165	6.278	328.414	165.519	94.305	68.59	0	525.526	1	4.45	0.0750079	0.01355	0.958971	14.89	4.957	9.135	7.245	0.285	-0.901	-1.001	-2.523	1263.59	-0.18	637.05	-2.92	10.691	0.544	3	-0.686	3	84.129	0	0	60.044	3	0	0	9	0	9	5
1008 GG	1	0	0	1	0	12	2	-2	432.38	3.046	606.592	272.715	243.976	89.901	0	1173.04	4	13.8	0.0079119	0.0455001	0.886771	33.945	12.461	24.721	20.254	-0.021	-1.475	-2.992	-1.985	12.186	-2.228	5.368	-4.547	9.426	0.236	7	-1.104	2	33.297	0	0	200.874	12	1	2	12	0	12	5
1010 GG	1	0	0	1	0	2	0	-1	456.707	5.543	703.164	575.256	110.551	17.357	0	1410.36	2	3.7	0.0217845	0.0074415	0.864958	49.17	12.57	21.47	8.414	6.196	-7.22	-6.947	-1.992	224.462	-0.542	125.155	-3.304	9.761	-0.727	3	1.43	1	92.345	0	0	63.088	3	1	1	22	0	22	20
1011 GG	1	0	0	1	0	2	0	-1	470.691	3.352	710.279	539.368	152.639	18.272	0	1416.87	2	5.7	0.007931	0.0113491	0.858928	49.44	12.933	22.643	10.694	5.147	-6.698	-6.521	-2.094	89.541	-0.936	46.35	-4.076	10.399	0.483	3	1.083	1	79.062	0	0	87.925	4	1	1	22	0	22	19
1012 GG	0	0	0	1	0	2	0	-1	470.691	11.355	685.811	532.758	153.053	0	0	1402.23	2	5.7	0.0919476	0.011754	0.883432	48.679	12.677	23.591	10.513	5.045	-6.275	-6.521	-1.611	88.735	-0.864	45.899	-4.148	10.249	0.326	3	1.058	1	78.396	0	0	87.744	4	1	1	22	0	22	19
1013 GG	1	0	0	1	0	2	0	-1	470.691	6.652	706.87	550.888	140.042	15.941	0	1415.68	2	5.7	0.0312594	0.0114038	0.862585	49.369	12.814	22.886	10.584	5.226	-6.639	-6.521	-2.024	117.892	-0.812	62.398	-3.852	10.429	0.497	3	1.082	1	81.664	0	0	85.172	4	1	1	22	0	22	19
102 OE	0	0	0	0	0	5	1	-2	196.202	3.867	454.299	169.31	166.537	118.452	0	716.934	2	3.5	0.020859	0.0108953	0.852726	20.458	7.11	11.377	8.025	1.138	-2.465	-2.183	-4.48	260.994	-1.265	115.824	-3.691	9.005	-0.07	3	-0.346	3	76.859	0	0	83.08	4	0	0	6	0	6	0
1020 GG	0	0	0	0	0	4	0	-2	368.385	6.729	609.403	272.504	141.648	195.251	0	1098.44	2	5.5	0.0412251	0.0127636	0.844847	37.102	11.258	18.651	10.942	2.998	-4.707	-5.455	-4.974	449.418	-1.001	208.404	-3.058	8.728	0.812	4	0.35	3	91.974	0	0	95.065	6	0	0	20	0	20	3
1024 GG	0	0	0	0	0	3	0	-2	336.343	5.609	599.069	153.075	149.968	296.026	0	1038.47	2	4.75	0.0302939	0.0112133	0.82785	36.306	11.423	17.978	11.141	2.757	-4.325	-5.224	-5.729	374.759	-1.076	171.249	-2.953	8.892	1.154	2	0.351	3	89.155	0	0	86.953	5	0	0	20	0	20	1
1026 GG	1	0	0	0	0	12	0	-2	410.509	6.543	773.507	422.622	179.726	171.159	0	1395.36	3	4.95	0.0306766	0.0110841	0.780712	43.618	14.465	21.653	10.59	4.536	-6.233	-6.108	-5.897	195.687	-2.126	84.842	-3.077	9.052	0.288	11	0.761	1	94.521	0	0	108.022	5	0	2	12	0	12	0
103 OE	0	0	0	1	0	4	1	-2	242.228	8.046	444.419	224.325	186.25	33.845	0	765.01	1	7.7	0.084631	0.017326	0.910228	22.217	7.328	13.827	10.452	0.271	-1.286	-1.385	-1.339	42.983	-1.176	20.967	-4.449	10.285	0.486	3	-0.985	2	57.766	0	0	119.346	6	0	0	6	0	6	3
107 OE	0	0	0	0	0	11	2	-2	320.341	4.405	655.797	262.6	270.818	122.379	0	1110.93	2	7.5	0.0174689	0.0161736	0.791021	32.411	11.753	17.848	11.862	1.277	-3.74	-3.157	-5.497	26.775	-2.985	9.884	-5.023	9.186	0.258	7	-0.298	2	59.976	0	0	149.305	6	0	1	6	0	6	0
108 OE	0	0	0	0	0	10	2	-2	304.342	5.054	642.976	253.979	226.424	162.573	0	1087.99	1	6.75	0.0234792	0.0104981	0.795648	32.519	11.263	16.001	9.82	1.895	-3.887	-3.103	-5.614	70.587	-2.424	28.181	-4.16	9.317	0.384	6	-0.183	3	71.13	0	0	128.957	5	0	0	6	0	6	0
114 OE	1	0	0	0	0	10	1	-2	316.307	5.997	538.343	174.341	249.127	114.875	0	948.61	5	12.95	0.0379082	0.0537893	0.867291	26.485	10.776	23.504	21.363	-1.526	-1.379	-1.33	-4.227	42.996	-2.247	16.491	-4.746	10.537	0.984	5	-1.107	2	47.246	0	0	147.388	8	0	0	12	0	12	6
116 OE	0	0	0	0	0	4	1	-1	180.203	3.373	446.805	169.579	122.867	154.359	0	697.064	1	2.75	0.0163189	0.0061548	0.850934	20.648	6.602	9.392	5.971	2.049	-2.677	-2.152	-4.68	677.257	-0.809	324.649	-2.856	9.215	-0.144	2	-0.182	3	89.609	0	0	61.483	3	0	0	6	0	6	0
125 OE	0	0	0	0	0	10	4	-2	418.397	6.644	643.451	387.064	217.279	39.108	0	1220.06	4	15.9	0.0361824	0.049421	0.858162	36.625	12.277	26.951	22.325	-0.954	-1.791	-1.89	-4.014	86.187	-2.006	34.97	-4.426	9.668	-0.153	7	-1.113	2	43.043	0	0	167.404	11	1	1	12	0	12	7
139 OE	4	0	0	1	0	20	0	-2	332.479	6.475	755.877	517.81	238.067	0	0	1300.31	4	7.1	0.0322419	0.0187861	0.762217	33.042	13.078	20.213	11.598	2.822	-3.839	-3.064	-3.572	13.865	-3.374	6.172	-3.987	10.856	-1.096	4	-0.441	1	63.909	0	0	114.201	5	0	1	0	0	0	0
140 OE	1	0	0	0	0	9	0	-2	376.405	6.268	619.103	284.407	200.484	134.213	0	1122.28	5	7.15	0.0350033	0.0258243	0.843601	34.263	12.145	22.853	15.866	1.551	-3.314	-4.462	-4.703	124.369	-1.857	51.981	-3.878	8.505	-0.418	9	-0.223	2	73.515	0	0	117.212	7	0	1	16	0	16	4
143 OE	0	0	0	1	0	4	1	-1	164.16	8.173	375.215	22.593	160.116	192.505	0	583.65	2	2.75	0.114461	0.010365	0.900161	16.474	6.53	11.087	7.776	1.473	-1.638	-1.812	-2.258	76.054	-0.995	38.852	-3.408	9.413	0.766	1	-0.674	3	69.241	0	0	72.355	3	0	0	6	0	6	0
144 OE	0	0	0	1	0	4	0	-1	212.202	4.599	421.109	268.057	105.126	47.927	0	694.889	1	4.25	0.0304438	0.0100924	0.900978	19.545	6.078	9.871	6.542	1.804	-2.016	-2.253	-1.555	252.69	-0.541	142.252	-2.904	9.553	0.704	3	-0.58	3	80.511	0	0	72.553	5	0	0	6	0	6	0
145 OE	0	0	0	1	0	3	0	-2	154.122	7.107	330.164	0	207.237	122.927	0	503.426	3	3.5	0.100325	0.0183611	0.926956	13.241	5.992	11.825	9.939	0.015	-0.783	-1.429	-1.493	27.181	-1.225	12.777	-4.618	9.558	0.664	2	-0.903	2	52.704	0	0	93.735	4	0	0	6	0	6	0
146 OE	0	0	0	1	0	5	1	-2	180.16	7.401	389.443	25.077	216.562	147.804	0	609.015	3	3.5	0.0899487	0.0155663	0.892222	16.42	7.042	12.749	9.873	0.545	-1.302	-1.843	-2.173	22.174	-1.552	10.253	-4.51	9.232	0.885	2	-0.803	2	54.222	0	0	95.694	4	0	1	6	0	6	0
149 OE	0	0	0	1	0	3	0	-1	182.176	6.002	383.139	186.648	105.087	91.404	0	614.815	1	3.5	0.0585965	0.0091351	0.912651	17.398	5.654	9.22	6.228	2.156	-2.013	-1.943	-1.574	252.908	-0.458	142.384	-2.846	9.218	0.508	2	-0.61	3	82.578	0	0	65.036	4	0	0	6	0	6	0
150 OE	0	0	0	1	0	4	0	-1	198.175	5.864	401.1	186.703	158.239	56.157	0	643.418	2	4.25	0.0534445	0.0149848	0.898617	17.563	6.182	11.212	8.376	0.974	-1.636	-2.002	-1.633	79.235	-0.984	40.611	-3.854	9.208	0.546	3	-0.702	3	66.637	0	0	86.431	5	0	0	6	0	6	0
151 OE	0	0	0	1	0	3	0	-1	168.149	7.13	359.912	93.347	158.878	107.687	0	562.362	2	3.5	0.0904071	0.0137527	0.915474	15.454	5.842	10.725	8.113	1.043	-1.393	-1.69	-1.606	78.137	-0.881	40.004	-3.78	9.386	0.575	2	-0.747	2	66.929	0	0	79.217	4	0	0	6	0	6	0
152 OE	0	0	0	1	0	5	1	-2	194.187	7.514	418.425	118.407	168.181	131.837	0	667.275	2	3.5	0.084607	0.0118295	0.882574	18.599	6.904	11.701	8.041	1.375	-1.879	-2.146	-2.253	63.773	-1.177	32.118	-3.675	9.072	0.83	2	-0.611	3	67.296	0	0	81.215	4	0	0	6	0	6	0
153 OE	0	0	0	1	0	4	0	-1	182.176	6.789	391.012	134.71	154.66	101.642	0	622.739	2	3.5	0.074007	0.0126588	0.901942	17.17	6.288	11.013	7.898	1.179	-1.27	-1.932	-1.796	85.675	-0.945	44.191	-3.628	9.298	0.298	3	-0.662	2	68.446	0	0	80.005	4	0	0	6	0	6	0
154 OE	1	0	0	1	0	2	0	-1	138.123	5.335	319.539	0	159.696	159.843	0	482.32	2	2.75	0.059006	0.0121709	0.930818	13.391	5.498	9.317	7.858	0.578	-1.52	-1.369	-1.606	76.755	-0.786	39.239	-3.708	9.725	0.563	1	-0.805	3	64.071	0	0	71.945	3	0	0	6	0	6	0
155 OE	0	0	0	1	0	4	1	-2	164.16	5.742	378.003	25.073	168.943	183.986	0	587.087	2	2.75	0.0561603	0.0102885	0.897026	16.53	6.54	10.331	7.785	1.43	-1.662	-1.812	-2.268	62.721	-1.077	31.545	-3.601	9.28	0.811	1	-0.668	3	67.487	0	0	73.888	3	0	0	6	0	6	0
156 OE	0	0	0	1	0	3	0	-1	152.149	5.816	351.755	42.467	156.375	152.913	0	543.118	2	2.75	0.0622906	0.0110562	0.91521	15.116	5.931	9.876	7.646	1.253	-1.313	-1.603	-1.826	82.527	-0.862	42.438	-3.575	9.596	0.308	2	-0.72	2	68.583	0	0	72.718	3	0	0	6	0	6	0
157 OE	0	0	0	0	0	2	1	-1	178.144	4.489	355.57	0	173.706	181.865	0	557.956	2	4	0.0361186	0.0159092	0.921806	16.628	6.486	10.901	9.421	0.104	-1.322	-1.967	-3.665	223.178	-0.92	97.795	-3.888	9.071	1.033	2	-0.597	2	69.59	0	0	84.815	4	0	0	10	0	10	0
158 OE	0	0	0	0	0	3	0	-2	270.241	4.766	492.648	0	204.382	288.266	0	821.308	2	3.75	0.027655	0.0107649	0.860926	27.541	9.713	14.65	10.217	1.628	-3.374	-4.101	-5.157	114.221	-1.456	47.412	-3.983	9.175	0.698	3	-0.031	3	73.306	0	0	100.438	5	0	0	16	0	16	0
161 OE	4	0	0	1	0	1	0	-1	122.123	6.302	307.254	0	105.256	201.998	0	459.364	1	2	0.0864565	0.0065093	0.937072	13.517	4.997	7.722	5.762	1.866	-1.474	-1.294	-1.706	251.978	-0.296	141.818	-2.652	10.249	0.604	0	-0.689	3	80.852	0	0	49.465	2	0	0	6	0	6	0
163 OE	4	0	0	0	0	13	1	-2	576.855	5.315	976.212	778.833	167.767	29.612	0	1885.35	4	10.2	0.0149834	0.0208971	0.756048	61.233	18.264	31.622	16.449	5.229	-7.742	-6.719	-5.621	254.077	-2.177	112.509	-3.259	9.403	-1.142	6	0.978	1	74.688	0	0	101.615	6	2	1	23	0	23	20
164 OE	0	0	0	0	0	5	0	-2	290.272	3.526	506.411	66.962	237.741	201.709	0	867.01	5	5.45	0.014339	0.0240646	0.868316	27.26	10.517	19.637	15.515	0.456	-2.544	-3.474	-4.625	55.132	-1.84	21.575	-4.71	8.832	-0.198	7	-0.416	2	60.784	0	0	115.561	6	0	1	16	0	16	3
165 OE	6	0	0	0	0	2	0	-1	110.112	2.188	288.275	0	102.05	186.226	0	422.066	2	1.5	0.0113459	0.0073587	0.943941	11.231	4.746	7.014	6.339	0.797	0.714	-1.136	-3.327	1067	-0.321	530.631	-2.552	8.882	-0.2	2	-0.693	3	85.813	0	0	44.24	2	0	0	6	0	6	0
168 OE	1	0	0	1	0	3	1	-1	148.161	6.654	365.183	25.065	114.332	225.787	0	563.559	1	2	0.0785539	0.0054767	0.903539	16.63	6.028	8.657	5.684	1.898	-1.624	-1.776	-2.362	206.677	-0.551	114.472	-2.543	9.685	0.862	0	-0.517	3	79.499	0	0	51.349	2	0	0	6	0	6	0
169 OE	1	0	0	1	0	3	0	-1	472.707	2.313	710.727	551.362	141.462	17.903	0	1429.84	3	5.4	0.003742	0.0131599	0.863614	49.313	13.184	23.769	11.565	5.235	-6.48	-6.497	-2.017	114.292	-0.882	60.341	-3.776	9.507	-0.988	4	1.052	1	81.475	0	0	85.427	4	1	1	22	0	22	20
175 OE	1	0	0	0	0	5	0	-1	374.39	1.887	608.802	290.898	103.097	214.807	0	1101.89	3	7.15	0.0032311	0.0203419	0.84745	36.785	11.388	20.181	13.68	2.542	-4.025	-4.711	-5.025	1042.87	-0.695	517.672	-2.183	8.815	-0.02	9	0.02	3	95.853	0	0	90.371	7	0	1	20	0	20	6
181 OE	0	0	0	0	0	8	2	-2	340.286	6.101	532.712	105.604	267.507	159.602	0	939.118	5	12.5	0.0396389	0.0524689	0.870601	27.817	11.144	23.989	21.777	-1.502	-1.701	-2.122	-4.387	28.783	-2.272	10.687	-5.119	9.323	1.086	5	-0.987	2	44.266	0	0	160.067	9	0	0	16	0	16	5
183 OE	3	0	0	0	0	7	1	-2	180.157	4.766	359.557	133.245	226.311	0	0	575.136	5	8.3	0.0394932	0.0516174	0.930204	12.368	6.526	15.955	16.078	-1.771	-0.697	-0.587	-2.661	70.761	-1.602	28.256	-5.018	10.866	-1.96	4	-0.915	2	49.684	0	0	118.599	6	0	0	5	0	5	4
184 OE	3	0	0	1	0	5	1	-2	194.141	8.017	336.203	71.107	265.096	0	0	551.226	4	9.5	0.116611	0.0565134	0.967051	12.696	6.719	16.645	16.444	-1.747	-0.843	-0.403	-0.258	7.684	-1.628	3.261	-5.925	10.986	-0.7	4	-0.984	2	32.567	0	0	142.044	7	0	1	6	0	6	5
185 OE	0	0	0	1	0	4	0	-2	170.121	5.65	341.715	0	253.628	88.086	0	525.507	4	4.25	0.0607496	0.0248746	0.921624	13.15	6.487	13.24	12.028	-0.579	-0.696	-1.476	-1.413	9.871	-1.668	4.275	-5.5	9.473	0.737	3	-0.985	2	41.352	0	0	115.168	5	0	1	6	0	6	0
186 OE	0	0	0	0	0	5	0	-2	154.165	3.455	363.542	86.642	158.295	118.605	0	563.965	3	3.2	0.0211636	0.015246	0.908055	14.338	6.085	10.61	8.92	0.216	-0.936	-1.486	-3.585	312.455	-1.018	140.694	-3.539	8.922	-0.168	4	-0.706	2	72.861	0	0	67.271	3	0	0	6	0	6	0
187 OE	0	0	0	0	0	4	0	-2	286.24	3.696	499.595	0	236.968	262.627	0	837.608	3	4.5	0.0163088	0.0156011	0.86015	27.307	10.15	16.359	12.264	1.028	-3.032	-4.073	-5.047	56.071	-1.813	21.973	-4.578	8.776	0.687	4	-0.202	3	64.264	0	0	119.186	6	0	0	16	0	16	0
188 OE	1	0	0	0	0	9	0	-2	376.405	3.027	611.309	282.022	137.935	191.352	0	1133.6	4	7.15	0.0080826	0.0233924	0.860089	35.261	12.013	21.225	14.346	2.316	-3.324	-4.618	-4.708	487.37	-1.222	227.49	-2.523	8.617	-0.016	9	-0.111	3	88.615	0	0	101.204	7	0	1	17	0	17	4
196 OE	2	0	0	1	0	2	0	-1	456.707	3.895	698.487	581.612	98.96	17.915	0	1409.17	2	3.7	0.0107668	0.0074913	0.870261	49.128	12.48	21.268	8.328	6.271	-7.136	-6.947	-1.909	289.112	-0.428	164.537	-3.088	9.508	-0.987	3	1.428	1	94.753	0	0	63.886	3	1	1	22	0	22	20
199 OE	0	0	0	1	0	3	0	-1	184.235	6.646	406.345	236.96	138.069	31.316	0	674.098	2	2.75	0.0655156	0.0095709	0.914996	19.196	6.327	11.072	6.825	1.775	-2.143	-1.916	-1.249	123.08	-0.717	65.372	-3.666	10.089	-0.157	3	-0.404	3	74.75	0	0	69.236	3	0	0	6	0	6	4
201 OE	0	0	0	1	0	4	1	-2	164.16	5.742	378.003	25.073	168.943	183.986	0	587.087	2	2.75	0.0561603	0.0102885	0.897026	16.53	6.54	10.331	7.785	1.43	-1.662	-1.812	-2.268	62.721	-1.077	31.545	-3.601	9.28	0.811	1	-0.668	3	67.487	0	0	73.888	3	0	0	6	0	6	0
204 OE	3	0	0	1	0	14	0	-2	256.428	6.725	678.865	571.369	107.496	0	0	1132.73	1	2	0.0399305	0.0029461	0.774107	30.189	9.758	11.777	2.43	5.314	-5.648	-3.576	-3.38	239.947	-1.476	134.514	-2.157	10.834	-1.118	1	0.559	3	87.699	0	0	50.641	2	1	0	0	0	0	0
206 OE	0	0	0	0	0	5	0	-2	302.24	3.72	510.929	0	284.113	226.816	0	859.343	4	5.25	0.0161023	0.0205508	0.855557	27.192	10.653	18.308	14.351	0.356	-2.784	-4.043	-4.951	20.029	-2.326	7.222	-5.477	8.755	0.706	5	-0.352	2	52.327	0	0	140.79	7	0	1	16	0	16	0
209 OE	9	0	0	0	0	0	0	-1	108.096	0	284.573	0	128.05	156.524	0	416.598	0	4	0	0	0.947943	12.013	4.252	5.729	6.279	-0.789	-0.053	0.127	-3.121	604.792	-0.387	287.271	-3.328	10.99	1.962	0	-1.243	2	72.113	0	0	61.673	2	0	0	6	0	6	0
210 OE	0	0	0	0	0	10	1	-2	300.308	4.361	561.195	172.42	234.346	154.43	0	953.85	5	10.95	0.019935	0.04363	0.835035	27.073	10.883	22.272	19.617	-0.82	-1.844	-1.737	-4.938	59.375	-2.28	23.375	-4.334	9.181	-0.167	6	-0.998	2	53.889	0	0	125.926	7	0	0	12	0	12	5
96 OE	6	0	0	0	0	3	0	-1	134.132	2.934	293.577	155.655	137.923	0	0	454.218	3	6.8	0.0189543	0.0401187	0.973387	10.098	4.639	10.922	11.794	-1.128	-0.537	-0.34	-1.963	487.506	-0.588	227.559	-3.773	10.911	-2.225	4	-0.824	2	68.452	0	0	75.68	4	0	0	6	0	6	5
1031 GG	11	0	0	0	0	10	2	-2	728.837	2.758	1121.61	616.924	173.76	330.921	0	2175.96	4	8	0.0034961	0.0142653	0.724034	77.667	23.482	36.555	17.384	8.213	-11.474	-12.269	-7.576	222.91	-2.249	97.669	-2.596	9.102	0.44	15	2.25	1	91.146	0	0	135.484	9	2	2	34	0	34	5
1033 GG	11	0	0	0	0	15	0	-2	742.821	4.46	1169.74	603.926	252.92	312.899	0	2227.55	5	11	0.0089282	0.0210275	0.705167	76.349	24.984	39.31	21.232	6.52	-10.276	-11.261	-7.795	39.579	-3.731	15.079	-3.638	8.968	0.847	15	1.493	1	67.795	0	0	189.112	10	2	2	30	0	30	1
1047 GG	0	0	0	0	0	8	1	-2	286.284	4.619	514.557	74.71	185.619	254.228	0	890.342	3	5	0.023959	0.0168305	0.869834	26.769	10.303	16.182	11.503	1.472	-2.525	-3.677	-4.851	172.059	-1.554	73.826	-3.277	8.984	0.67	4	-0.299	3	75.577	0	0	97.545	5	0	0	12	0	12	0
1054 GG	0	0	0	0	0	10	1	-2	340.375	7.035	644.836	209.077	200.184	235.575	0	1119.86	3	4	0.0441985	0.0107441	0.808768	34.491	12.358	18.447	10.363	3.12	-4.584	-5.046	-5.75	125.186	-2.08	52.35	-3.419	8.982	0.659	7	0.286	2	82.758	0	0	107.427	5	0	1	12	0	12	0
1056 GG	0	0	0	0	0	6	0	-2	354.359	7.914	633.416	198.301	213.987	221.128	0	1099.9	3	4.5	0.0569467	0.0123051	0.81354	36.123	12.159	19.656	11.706	2.703	-4.913	-5.392	-5.604	92.611	-1.954	37.795	-4.108	8.961	0.812	7	0.332	2	77.974	0	0	116.218	6	0	1	16	0	16	0
1060 GG	0	0	0	0	0	7	0	-2	354.359	7.638	627.293	193.58	209.824	223.888	0	1094.52	3	4.5	0.0533037	0.0124252	0.818798	35.292	12.099	19.284	11.461	2.706	-4.646	-5.392	-5.532	101.423	-1.945	41.696	-3.926	8.793	0.7	7	0.279	2	78.694	0	0	116.88	6	0	1	16	0	16	0
1062 GG	0	0	0	0	0	7	1	-2	256.257	6.722	508.904	16.277	197.77	294.857	0	842.17	3	4.25	0.0536605	0.0144648	0.847479	25.871	10.083	15.954	11.331	1.438	-2.737	-3.35	-5.406	131.961	-1.694	55.418	-3.454	8.95	0.6	3	-0.298	3	73.318	0	0	92.232	4	0	0	12	0	12	0
1063 GG	1	0	0	0	0	13	2	-2	418.399	10.133	719.118	137.039	311.254	270.824	0	1258.7	5	11.75	0.0815755	0.0365362	0.783996	38.458	15.234	27.879	21.438	0.069	-3.22	-3.774	-6.319	11.073	-3.596	3.806	-5.054	8.976	0.587	6	-0.762	2	33.08	0	0	170.42	9	1	1	18	0	18	5
1064 GG	1	0	0	0	0	13	2	-2	418.399	10.111	712.071	134.757	309.996	267.318	0	1249.12	5	11.75	0.0818422	0.0368977	0.78773	38.041	15.096	27.739	21.389	0.027	-3.123	-3.774	-6.242	11.382	-3.551	3.92	-5.043	9.039	0.786	6	-0.774	2	33.048	0	0	171.351	9	1	1	18	0	18	5
1071 GG	0	0	0	0	0	7	0	-2	338.359	5.85	597.017	186.586	184.607	225.824	0	1074.05	3	4.75	0.0318668	0.0137806	0.84956	34.491	11.783	18.829	11.476	2.687	-4.077	-4.933	-5.043	175.903	-1.564	75.61	-3.454	8.74	1.017	7	0.211	2	82.866	0	0	99.561	5	0	1	15	0	15	0
1072 GG	0	0	0	0	0	9	1	-2	324.376	7.543	626.451	203.677	176.985	245.789	0	1099.15	2	3.25	0.0517638	0.0073369	0.822208	34.402	11.842	16.642	8.248	3.672	-4.852	-5.109	-5.581	207.753	-1.724	90.511	-3.051	9.043	0.817	6	0.506	3	89.924	0	0	89.308	4	0	0	12	0	12	0
1074 GG	0	0	0	0	0	5	0	-2	340.375	2.731	630.899	244.816	175.045	211.038	0	1098.22	2	4	0.0067906	0.0089663	0.81595	36.602	11.571	17.244	9.63	3.345	-5.357	-5.271	-5.517	216.745	-1.491	94.752	-3.522	9.273	0.546	8	0.543	3	88.343	0	0	97.399	5	0	1	16	0	16	2
1075 GG	0	0	0	0	0	5	0	-2	340.375	5.02	609.316	231.594	160.357	217.365	0	1082.64	2	4	0.0232736	0.0092839	0.836847	36.039	11.383	17.284	9.521	3.367	-4.98	-5.271	-5.209	298.701	-1.264	134.012	-3.229	9.202	0.31	8	0.512	3	90.962	0	0	95.645	5	0	1	16	0	16	2
1076 GG	0	0	0	0	0	6	0	-2	338.359	5.142	594.959	185.102	149.318	260.539	0	1053.29	2	3.75	0.0251018	0.0089137	0.84148	34.634	11.338	16.672	9.238	3.408	-4.639	-5.451	-5.34	380.116	-1.204	173.896	-2.778	8.779	0.42	6	0.435	3	93.075	0	0	93.412	5	0	0	16	0	16	0
935 GG	1	0	0	1	0	2	1	-1	180.16	5.147	379.739	89.985	131.01	158.744	0	605.841	1	4.5	0.0437265	0.0118503	0.911841	18.324	6.209	10.149	8.06	1.189	-1.713	-1.578	-1.908	143.592	-0.608	77.223	-3.183	10.159	0.765	0	-0.744	3	72.519	0	0	83.15	4	0	0	6	0	6	0
943 GG	2	0	0	0	0	6	0	-1	392.494	2.843	723.896	420.079	113.846	189.971	0	1322.46	2	4.25	0.0061109	0.0083029	0.804905	44.733	13.131	19.868	9.32	5.056	-6.76	-6.23	-5.595	824.707	-0.97	401.68	-2.372	9.21	0.411	10	1.056	1	95.788	0	0	75.119	4	1	2	16	0	16	2
949 GG	0	0	0	0	0	8	1	-2	418.399	3.807	678.242	155.568	280.418	242.256	0	1208.39	5	12.75	0.0119968	0.042035	0.808945	39.383	14.277	27.851	23.024	-0.323	-3.285	-3.551	-5.779	21.712	-2.776	7.88	-5.066	9.479	0.516	7	-0.725	2	48.981	0	0	160.595	9	0	2	22	0	22	7
951 GG	0	0	0	0	0	8	1	-2	418.399	4.704	684.924	164.443	255.07	265.411	0	1215.27	4	11.75	0.0182116	0.0343104	0.804089	39.879	14.107	26.009	20.575	0.369	-3.565	-3.927	-5.968	37.763	-2.549	14.333	-4.517	9.079	0.406	8	-0.588	2	57.333	0	0	157.769	9	0	1	22	0	22	7
954 GG	0	0	0	0	0	4	0	-1	284.268	6.052	504.437	92.541	132.949	278.948	0	856.851	1	3.75	0.0427466	0.007434	0.864891	28.233	9.295	13.26	8.011	2.495	-3.503	-4.447	-5.049	543.437	-0.862	255.904	-2.603	8.809	0.451	3	0.07	3	90.51	0	0	84.392	5	0	0	16	0	16	0
955 GG	0	0	0	0	0	8	1	-2	418.399	4.703	684.905	164.437	255.066	265.402	0	1215.25	4	11.75	0.0182042	0.0343113	0.804101	39.878	14.106	26.009	20.575	0.369	-3.565	-3.927	-5.968	37.767	-2.549	14.334	-4.517	9.079	0.406	8	-0.588	2	57.333	0	0	157.77	9	0	1	22	0	22	7
978 GG	0	0	0	0	0	4	0	-2	322.36	4.775	613.915	198.08	141.916	273.919	0	1062.43	2	4	0.0214637	0.0092144	0.820209	36.412	11.434	17.357	10.012	3.426	-5.223	-5.041	-5.748	446.797	-1.084	207.091	-2.786	9.158	0.768	5	0.492	3	94.437	0	0	79.373	4	0	0	16	0	16	0
995 GG	0	0	0	0	0	3	0	-1	336.343	3.409	587.879	153.177	126.561	308.141	0	1025.43	2	4.75	0.0113312	0.0114267	0.836529	35.9	11.234	17.506	11.037	2.84	-4.244	-5.224	-5.647	624.778	-0.823	297.546	-2.478	8.768	0.736	2	0.323	3	93.613	0	0	83.253	5	0	0	20	0	20	1
996 GG	0	0	0	0	0	7	0	-2	368.385	7.201	619.479	226.355	182.374	210.75	0	1115.49	3	5.5	0.0464865	0.0153779	0.839682	36.006	12.034	19.907	12.151	2.661	-4.269	-5.32	-5.131	184.691	-1.583	79.701	-3.466	8.932	1.116	7	0.2	2	83.092	0	0	108.471	6	0	1	16	0	16	0
999 GG	0	0	0	0	0	7	1	-2	338.359	6.064	624.327	168.995	164.605	290.727	0	1077.92	1	3	0.0341129	0.0048052	0.814351	35.266	11.633	15.157	7.194	3.981	-5.417	-5.773	-5.922	272.239	-1.513	121.227	-2.857	8.793	0.383	2	0.671	3	93.836	0	0	91.549	5	0	0	16	0	16	1
1090 MC	0	0	0	0	0	2	2	-1	306.358	4.938	548.952	348.992	134.317	65.644	0	990.174	1	5.75	0.0246248	0.0104745	0.875195	32.815	9.139	15.49	9.088	2.267	-3.929	-3.312	-3.865	527.442	-0.726	247.773	-3.572	9.193	0.263	5	0.139	3	88.94	0	0	93.658	5	0	0	13	0	10	7
1091 MC	0	0	0	0	0	1	2	0	304.342	6.118	533.061	396.756	123.402	12.904	0	959.328	0	7	0.0390204	0	0.882468	31.719	8.205	14.431	8.603	1.306	-2.491	-2.5	-3.495	669.392	-0.553	320.576	-3.652	9.204	0.733	6	-0.512	3	85.166	0	0	94.968	5	0	0	13	0	10	6
1103 MC	0	0	0	0	0	2	1	0	266.336	4.546	472.654	319.739	122.719	30.196	0	856.68	2	6.4	0.0241243	0.0191493	0.922928	27.135	8.054	15.275	10.689	1.203	-2.608	-1.964	-2.923	679.445	-0.518	325.783	-3.483	9.908	-0.378	6	-0.231	3	84.679	0	0	78.102	4	0	0	13	0	5	8
1105 MC	0	0	0	0	0	6	1	-2	208.213	5.412	482.051	171.734	162.667	147.651	0	759.623	2	3.5	0.0385557	0.0102681	0.835226	21.804	7.642	12.04	8.043	1.417	-2.766	-2.402	-4.902	284.008	-1.353	126.901	-3.421	9.018	0.754	2	-0.292	3	79.152	0	0	81.257	4	0	0	6	0	6	0
1106 MC	0	0	0	1	0	3	0	-2	154.122	8.474	329.479	0	198.455	131.024	0	502.432	2	2.5	0.142915	0.0107307	0.92766	13.278	5.757	10.399	7.483	0.778	-1.057	-1.697	-1.52	32.927	-1.155	15.719	-4.427	9.596	0.424	2	-0.785	2	58.664	0	0	91.689	4	0	0	6	0	6	0
1107 MC	0	0	0	0	0	6	0	-2	346.293	5.135	551.939	161.629	215.651	174.66	0	971.218	3	6	0.0271469	0.0188287	0.859314	30.53	10.692	18.158	12.683	1.357	-3.235	-4.721	-4.641	89.307	-1.745	36.34	-4.303	8.952	0.706	6	-0.16	3	69.807	0	0	132.046	8	0	0	16	0	16	0
1108 MC	0	0	0	0	0	6	0	-2	346.293	3.817	571.464	175.166	220.91	175.389	0	990.711	3	6	0.0147044	0.0181854	0.841022	31.317	10.863	18.236	12.77	1.42	-3.541	-4.721	-4.941	79.619	-1.88	32.098	-4.397	8.742	0.728	6	-0.131	3	69.284	0	0	132.405	8	0	0	16	0	16	0
1110 MC	0	0	0	0	0	5	0	-2	316.267	3.705	528.863	84.539	217.113	227.211	0	907.616	3	5.25	0.015127	0.017194	0.857216	29.128	10.445	17.201	12.476	1.286	-3.19	-4.401	-4.926	86.5	-1.708	35.107	-4.24	8.791	0.737	5	-0.173	3	69.145	0	0	124.985	7	0	0	16	0	16	0
1121 MC	0	0	0	0	0	4	0	-2	300.267	5.369	527.947	89.041	185.727	253.179	0	893.988	2	4.5	0.0322422	0.0120542	0.850086	29.473	10.013	15.593	10.454	1.882	-3.616	-4.429	-5.165	171.653	-1.391	73.637	-3.667	9.02	0.708	4	-0.007	3	77.961	0	0	104.521	6	0	0	16	0	16	0
1123 MC	0	0	0	0	0	6	0	-2	360.32	5.24	604.757	252.292	172.322	180.143	0	1052.4	2	6	0.0260914	0.0140309	0.827381	33.831	10.899	17.552	11.088	2.28	-4.158	-5.067	-5.184	230.021	-1.476	101.041	-3.485	8.924	0.68	6	0.052	3	82.566	0	0	117.863	8	0	0	16	0	16	0
1128 MC	0	0	0	0	0	1	1	0	262.305	5.467	489.356	343.189	131.926	14.241	0	852.24	1	6.7	0.0350752	0.0136915	0.888345	27.447	7.51	14.203	9.734	1.003	-2.787	-2.167	-3.407	555.705	-0.611	262.154	-3.805	9.206	0.742	7	-0.333	2	81.948	0	0	84.016	4	0	1	13	0	10	6
1136 MC	0	0	0	0	0	6	0	-2	360.32	5.268	576.129	250.679	149.89	175.559	0	1022.56	2	6	0.0271393	0.0147281	0.851997	32.593	10.475	17.092	10.835	2.266	-3.685	-5.067	-4.764	375.396	-1.175	171.563	-3.087	8.877	0.673	6	-0.004	3	86.292	0	0	114.541	8	0	0	16	0	16	0
1138 MC	0	0	0	0	0	6	0	-2	332.266	3.587	540.198	84.538	264.259	191.401	0	929.352	4	6	0.0138484	0.0222141	0.852575	29.014	10.947	19.136	14.563	0.617	-2.95	-4.367	-4.83	30.898	-2.222	11.538	-5.139	8.771	0.753	6	-0.32	2	57.226	0	0	146.591	8	0	0	16	0	16	0
1140 MC	3	0	0	1	0	5	1	-2	194.141	8.017	336.203	71.107	265.096	0	0	551.226	4	9.5	0.116608	0.0565134	0.967051	12.696	6.719	16.645	16.444	-1.747	-0.843	-0.403	-0.258	7.684	-1.628	3.261	-5.925	10.986	-0.7	4	-0.984	2	32.567	0	0	142.044	7	0	1	6	0	6	5
1146 MC	0	0	0	0	0	6	0	-2	346.293	4.869	572.786	178.069	197.286	197.431	0	987.989	3	6	0.0239992	0.0181434	0.837544	31.418	10.816	18.305	12.763	1.59	-3.562	-4.721	-5.102	133.365	-1.673	56.056	-3.884	8.618	0.686	6	-0.141	3	74.287	0	0	125.665	8	0	0	16	0	16	0
1149 MC	1	0	0	0	0	4	0	0	196.202	5.438	416.594	262.83	83.055	70.709	0	677.009	0	3.25	0.0436742	0	0.895052	19.047	5.622	7.795	4.086	1.637	-1.759	-2.092	-3.567	1615.44	-0.369	830.783	-2.417	9.172	0.01	3	-0.456	3	93.954	0	0	60.777	4	0	0	6	0	6	0
1178 LU	0	0	0	0	0	11	2	-2	370.355	5.397	633.335	300.851	239.049	93.435	0	1128.05	4	12	0.0258248	0.0378946	0.827464	32.82	11.94	23.386	18.757	-0.253	-2.326	-2.533	-4.769	53.58	-2.427	20.919	-4.54	9.17	0.735	5	-0.88	2	56.409	0	0	147.976	9	0	0	12	0	12	5
1186 LU	1	0	0	2	0	5	0	-2	176.169	7.009	354.575	168.338	186.237	0	0	578.449	2	3.75	0.0849337	0.0149568	0.946893	13.785	5.771	10.156	7.359	0.553	-0.839	-1.401	1.224	10.89	-1.123	6.046	-4.472	10.943	-0.561	2	-0.961	2	48.743	0	0	105.434	5	0	1	0	0	0	0
1187 LU	2	0	0	0	0	8	1	-2	247.247	10.47	457.786	215.436	238.608	3.742	0	779.241	4	10.75	0.14067	0.0469652	0.894575	19.93	8.192	19.845	17.151	-1.62	-2.049	-1.683	-3.256	54.097	-1.906	21.138	-5.136	11.018	-1.147	4	-1.037	2	48.483	0	0	125.261	7	0	0	6	0	6	5
1189 LU	0	0	0	0	0	10	2	-2	340.329	4.358	614.916	230.169	240.928	143.819	0	1059.36	4	11.25	0.0179254	0.0365904	0.817294	31.194	11.636	22.372	18.55	-0.348	-2.403	-2.276	-5.174	51.426	-2.444	20.012	-4.493	9.138	0.711	4	-0.893	2	55.535	0	0	139.78	8	0	0	12	0	12	5
1192 LU	0	0	0	0	0	4	1	-2	346.379	5.435	583.082	384.536	155.547	43	0	1054.97	1	9.4	0.0279965	0.0161212	0.859532	33.908	9.681	17.861	12.314	1.021	-2.909	-3.029	-4.01	331.781	-1.081	150.123	-3.851	9.976	0.985	5	-0.489	3	78.043	0	0	107.82	6	0	0	17	0	17	8
1193 LU	0	0	0	0	0	4	2	-2	388.416	9.157	643.667	455.328	151.146	37.192	0	1196.48	0	9.7	0.0700858	0	0.846786	39.516	10.666	19.083	11.221	1.374	-2.685	-3.323	-4.189	365.242	-1.083	166.553	-3.79	9.905	1.011	5	-0.673	3	80.859	0	0	122.394	7	0	0	17	0	17	8
1238 AS	1	0	0	0	0	8	1	1	234.389	5.093	504.231	296.062	27.784	108.634	71.751	837.197	0	5	0.0309876	0	0.851963	23.251	7.367	9.958	7.546	2.406	-0.865	-1.731	-4.445	214.993	0.002	7569.47	-0.881	9.056	2.004	4	-0.629	3	82.777	0	0	20.148	1	0	0	0	0	0	0
1239 AS	2	0	0	0	0	5	0	1	162.264	3.823	388.633	224.124	29.263	82.887	52.36	614.132	0	4	0.0237922	0	0.899084	16.005	5.069	6.845	6.772	1.448	0.398	-0.663	-3.56	208.163	0.149	5723.81	-1.287	9.259	1.881	3	-0.881	3	76.919	0	0	18.885	1	0	0	0	0	0	0
1240 AS	1	0	0	0	0	11	1	-2	354.484	2.693	622.016	302.081	168.745	95.861	55.329	1118.23	3	8.2	0.0064865	0.0228335	0.837628	32.45	11.541	19.451	13.079	1.866	-3.239	-3.522	-4.617	248.707	-1.567	220.927	-3.236	9.22	2.351	7	-0.36	2	80.748	0	0	104.086	6	0	1	6	0	6	0
1244 AS	1	1	0	1	0	7	1	-1	193.278	2.697	398.469	154.912	123.198	43.43	76.928	641.312	3	4	0.0113421	0.0173871	0.902575	15.431	6.627	11.302	8.628	-0.991	-0.848	-0.535	-2.234	42.473	-0.279	60.427	-5.028	9.393	2.17	4	-0.849	2	50.283	0	0	70.192	3	0	0	0	0	0	0
1250 AS	0	1	0	1	0	6	0	-1	163.234	5.133	398.521	217.856	150.185	0	30.48	620.536	3	3.5	0.0424545	0.0152117	0.882861	14.827	5.79	11.069	8.228	-1.418	-0.825	-0.161	-2.346	23.561	-0.609	17.79	-5.774	9.102	0.216	3	-0.827	2	43.203	0	0	74.293	3	0	0	0	0	0	0
1259 AS	0	0	0	1	0	2	0	-1	167.207	1.041	405.118	253.034	93.433	58.651	0	648.767	1	2.5	0.0016691	0.006171	0.894629	19.086	5.538	8.377	5.214	2.156	-2.269	-1.925	-1.709	326.196	-0.335	187.463	-2.843	8.804	-0.598	3	-0.331	3	84.553	0	0	49.919	3	0	0	5	0	5	0
1260 AS	2	0	0	0	0	5	1	0	178.264	5.877	397.177	194.212	74.2	86.891	41.873	629.595	0	4	0.054854	0	0.894449	16.662	5.464	7.669	4.622	1.203	-1.018	-1.003	-3.654	1960.02	-0.253	1736.32	-2.101	9.979	2.16	2	-0.837	3	92.912	0	0	38.515	2	0	0	0	0	0	0
1301 AS	6	0	0	0	0	3	1	1	90.14	2.717	277.033	120.598	60.135	46.501	49.799	391.166	1	2.2	0.0188786	0.0079413	0.9337	8.018	3.099	4.685	4.098	0.804	-0.218	-0.36	-2.827	2664.62	0.045	2674.31	-2.176	9.104	0.099	1	-0.803	3	92.967	0	0	24.797	1	0	0	0	0	0	0
1302 AS	10	0	0	0	0	2	0	1	58.08	2.107	239.339	133.153	57.569	48.616	0	323.632	1	1.7	0.0137167	0.0071029	0.952475	5.978	2.164	3.448	3.715	0.17	0.617	-0.03	-2.533	2818.19	0.02	1516.06	-2.217	10.262	-0.978	1	-0.859	3	89.689	0	0	22.914	1	0	0	0	0	0	0
1316 AS	0	1	0	1	0	1	0	-1	230.266	8.592	453.332	142.328	131.53	179.474	0	760.897	3	3.5	0.0970295	0.0133725	0.889131	25.369	8.227	15.753	10.546	-0.337	-2.389	-1.904	-3.101	35.408	-0.207	18.811	-5.278	8.311	0.103	3	-0.287	2	52.697	0	0	75.749	4	0	0	13	0	13	3
12ARA	1	0	0	0	0	1	3	0	282.336	8.406	493.421	399.221	94.2	0	0	893.174	0	5.75	0.0791196	0	0.909015	28.949	7.434	13.224	6.99	1.67	-2.394	-2.533	-3.004	1266.49	-0.257	638.63	-3.16	10.672	-0.703	2	-0.37	3	92.254	0	0	79.48	5	0	0	13	0	13	10
14ARA	0	0	0	1	0	2	1	-1	234.338	2.637	485.618	358.836	92.503	34.278	0	846.166	1	2	0.0082166	0.0041185	0.890925	26.753	7.33	10.864	4.744	3.64	-4.057	-3.206	-1.653	332.885	-0.334	191.622	-2.912	9.418	-0.258	4	0.287	3	93.402	0	0	47.144	2	0	0	10	0	10	8
52ARA	0	0	0	1	0	4	1	-1	268.352	3.435	493.254	347.464	145.79	0.001	0	890.811	2	4.45	0.0132428	0.0127586	0.907719	26.928	8.222	13.971	8.328	2.412	-3.055	-2.952	-1.218	103.987	-0.857	54.482	-3.822	9.874	-0.585	3	-0.133	3	77.171	0	0	79.038	4	0	0	10	0	10	8
47ARA	0	0	0	0	0	6	0	-2	360.32	7.827	600.911	268.546	178.018	154.348	0	1048.9	2	6	0.0584028	0.0141207	0.830826	33.444	10.729	17.858	10.942	2.191	-4.094	-5.067	-5.005	203.123	-1.517	88.332	-3.681	8.876	0.588	6	0.046	3	81.081	0	0	119.612	8	0	0	16	0	16	0
24ARA	1	0	0	1	0	2	0	-1	236.353	2.681	493.025	397.129	87.588	8.309	0	862.609	1	2	0.0083344	0.0040566	0.888871	27.163	7.259	10.941	4.551	3.748	-4.191	-3.247	-1.562	370.602	-0.296	215.193	-2.912	9.426	-1.023	4	0.332	3	94.87	0	0	46.099	2	0	0	10	0	10	8
1323 PR	5	0	0	1	0	5	0	-2	118.132	7.3	326.917	162.875	164.041	0	0	486.552	2	3.7	0.109531	0.0160059	0.915126	10.107	4.274	9.007	7.092	0.136	-0.597	-0.54	-1.098	69.806	-1.044	35.414	-4.063	10.87	-1.087	2	-1.008	2	60.742	0	0	73.788	3	0	0	0	0	0	0
1324 PR	0	0	0	1	0	4	1	-1	164.16	5.702	370.378	46.115	152.15	172.113	0	579.399	2	2.75	0.0561221	0.0105003	0.907483	16.109	6.354	10.102	7.572	1.481	-1.579	-1.812	-2.042	90.502	-0.909	46.888	-3.333	9.489	0.695	1	-0.681	3	70.639	0	0	70.441	3	0	0	6	0	6	0
1325 PR	7	0	0	1	0	4	0	-2	106.078	6.445	269.623	73.927	195.696	0	0	384.6	2	4.4	0.108009	0.0230787	0.948596	6.669	3.713	8.416	8.08	-0.735	0.029	-0.312	-0.556	34.971	-1.127	16.777	-4.742	10.848	-1.108	2	-1.142	2	50.27	0	0	93.245	4	0	0	0	0	0	0
1326 PR	5	0	0	2	0	3	0	-2	118.089	3.96	293.201	78.365	214.836	0	0	426.517	2	4	0.0367664	0.0192935	0.934597	8.989	4.166	8.137	8.093	-0.576	-0.218	-0.489	1.025	5.832	-1.257	3.078	-5.191	11.198	-0.506	2	-1.196	2	37.281	0	0	101.26	4	0	1	0	0	0	0
1327 PR	4	0	0	0	0	4	1	-2	148.115	5.961	306.19	116.815	189.375	0	0	477.245	3	8.1	0.0744679	0.04582	0.964574	10.377	5.146	12.692	13.234	-1.714	-0.503	-0.273	-2.105	158.512	-1.035	67.563	-4.626	10.858	-0.769	3	-0.9	2	56.287	0	0	105.065	5	0	0	5	0	5	3
1328 PR	0	0	0	1	0	3	0	-1	150.177	6.467	372.624	68.56	107.478	196.585	0	580.983	1	2	0.0719929	0.0053673	0.903657	17.048	5.965	8.633	5.457	1.841	-1.44	-1.815	-2.221	240.041	-0.495	134.57	-2.52	9.958	0.037	2	-0.471	3	80.328	0	0	50.647	2	0	0	6	0	6	0
1329 PR	0	0	0	1	0	5	1	-1	208.213	6.497	442.411	210.176	114.33	117.905	0	720.996	1	3.5	0.0585541	0.0079112	0.878944	20.616	6.735	10.303	6.173	2.241	-2.439	-2.437	-2.246	206.685	-0.724	114.477	-2.731	8.952	0.814	2	-0.44	3	81.507	0	0	67.016	4	0	0	6	0	6	0
1330 PR	0	0	0	1	0	5	1	-2	194.187	5.176	418.299	118.392	168.366	131.541	0	667.169	2	3.5	0.0401578	0.011833	0.882745	18.592	6.903	11.09	8.039	1.373	-1.877	-2.146	-2.249	63.516	-1.178	31.978	-3.679	9.005	0.864	2	-0.611	3	67.251	0	0	81.303	4	0	0	6	0	6	0
1338 PR	0	0	0	0	0	8	1	-2	248.278	5.262	565.286	218.218	163.989	183.079	0	916.68	2	3.5	0.0302106	0.0087562	0.807313	27.143	9.455	13.717	8.052	2.331	-3.791	-3.159	-5.523	275.928	-1.596	123.003	-3.129	9.028	0.767	4	0.013	3	84.279	0	0	81.26	4	0	0	6	0	6	0
1340 PR	0	0	0	0	0	7	1	-2	248.278	5.889	560.802	237.492	161.112	162.198	0	910.773	2	3.5	0.0380829	0.0088262	0.810269	27.349	9.233	13.892	8.1	2.399	-3.951	-3.159	-5.376	293.818	-1.494	131.645	-3.245	8.808	0.656	5	0.042	3	85.167	0	0	80.423	4	0	0	6	0	6	0
1341 PR	0	0	0	0	0	7	1	-2	270.284	5.996	562.11	60.532	153.085	348.493	0	931.794	2	3.5	0.0385867	0.0088057	0.820774	29.97	10.734	15.118	9.316	2.817	-3.974	-3.946	-6.094	350.103	-1.373	159.103	-2.441	8.823	0.679	3	0.102	3	88.974	0	0	80.417	4	0	0	12	0	12	0
1342 PR	0	0	0	0	0	8	1	-2	284.311	5.352	607.508	99.43	163.873	344.205	0	998.915	2	3.5	0.0286765	0.0081476	0.795485	31.973	11.426	15.616	9.249	3.138	-4.606	-4.222	-6.483	276.625	-1.645	123.339	-2.559	9.029	0.769	3	0.226	3	89.025	0	0	81.237	4	0	0	12	0	12	0
1343 PR	0	0	0	0	0	8	1	-2	296.322	5.948	628.433	95.411	161.719	371.303	0	1036.78	2	3.5	0.0341216	0.0078763	0.788309	33.747	11.989	16.323	9.469	3.42	-4.975	-4.459	-6.728	289.948	-1.654	129.772	-2.424	8.832	0.691	3	0.324	3	91.039	0	0	80.452	4	0	0	12	0	12	0
1346 PR	0	0	0	1	0	2	0	-1	302.456	6.887	563.595	436.928	75.091	51.576	0	1037.81	1	2	0.0457043	0.0035486	0.879583	34.588	9.082	14.089	4.931	5.006	-5.478	-4.716	-1.919	486.87	-0.204	289.014	-2.53	8.972	0.013	4	0.819	3	91.396	0	0	43.974	2	1	0	14	0	14	10
1354 PR	0	0	0	0	0	3	0	-2	272.257	3.748	489.846	26.013	178.072	285.761	0	831.173	2	4.95	0.0169025	0.0142909	0.872771	27.912	9.676	15.181	11.196	1.443	-3.045	-3.607	-4.953	202.883	-1.176	88.219	-3.507	9.435	0.504	5	-0.17	3	76.692	0	0	98.106	5	0	0	16	0	16	2
1355 PR	0	0	0	0	0	3	1	-2	314.294	3.309	558.159	107.146	171.035	279.978	0	964.089	1	5.25	0.0113543	0.0094059	0.845575	33.176	10.548	15.559	10.104	2.29	-4.096	-4.346	-5.366	236.578	-1.212	104.157	-3.397	9.438	0.496	5	0.108	3	82.841	0	0	111.334	6	0	0	16	0	16	2
1356 PR	0	0	0	0	0	2	0	-1	254.242	5.735	480.262	0	149.767	330.496	0	798.249	1	3	0.0411985	0.0062466	0.866521	27.664	9.196	12.862	8.12	2.37	-3.645	-4.123	-5.268	376.413	-0.887	172.065	-2.923	9.301	0.745	2	0.134	3	86.919	0	0	77.898	4	0	0	16	0	16	0
1357 PR	0	0	0	0	0	3	0	-2	270.241	3.93	489.162	0	182.57	306.592	0	815.947	2	3.75	0.018933	0.0108416	0.863284	27.502	9.647	14.444	10.185	1.769	-3.315	-4.101	-5.206	183.902	-1.251	79.333	-3.516	8.736	0.684	3	-0.043	3	77.833	0	0	96.474	5	0	0	16	0	16	0
1359 PR	0	0	0	0	0	2	0	0	136.15	5.5	339.338	82.117	104.999	152.222	0	520.271	1	2.75	0.0581342	0.008104	0.921904	14.837	5.155	8.057	6.017	1.211	-1.057	-1.338	-3.522	1000.45	-0.381	494.951	-2.726	9.272	0.303	1	-0.525	3	87.735	0	0	50.614	2	0	0	6	0	6	0
1360 PR	6	0	0	0	0	6	0	-1	106.121	4.271	297.395	147.528	149.867	0	0	438.154	3	5.1	0.0416253	0.0297028	0.938099	7.528	4.112	9.321	9.548	-0.949	0.03	-0.386	-2.534	375.589	-0.933	171.658	-3.705	10.9	-2.752	3	-0.995	2	67.469	0	0	67.369	3	0	0	0	0	0	0
1362 PR	8	0	0	0	0	4	0	0	90.122	3.508	293.379	236.866	56.513	0	0	423.129	1	3.4	0.0290814	0.0115891	0.929076	8.211	2.717	5.154	4.741	-0.311	0.821	-0.13	-2.68	2883.94	-0.114	1554.32	-2.177	10.678	-2.511	2	-0.915	3	87.053	0	0	31.92	2	0	0	0	0	0	0
1363 PR	3	0	0	0	0	6	2	-1	180.157	2.909	331.226	175.218	156.008	0	0	544.115	4	6.4	0.0155552	0.0386443	0.973123	11.769	5.945	12.696	12.416	-0.837	-0.423	-0.95	-1.967	328.454	-0.896	148.496	-3.819	10.368	-2.415	2	-0.832	2	67.085	0	0	98.607	6	0	0	6	0	6	4
1365 PR	0	0	0	0	0	4	2	-2	302.197	5.501	454.617	0	325.246	129.371	0	773.001	4	8	0.0391499	0.0351944	0.895995	23.449	9.637	18.97	16.761	-1.296	-1.904	-3.214	-3.832	8.158	-2.379	2.735	-6.674	9.119	1.38	4	-0.66	2	35.674	0	0	164.401	8	0	1	16	0	16	0
1366 PR	0	0	0	1	0	4	0	-2	166.176	5.944	384.857	68.415	162.059	154.383	0	603.93	2	2.75	0.0585043	0.0101053	0.897821	16.921	6.473	10.42	7.553	1.319	-1.155	-1.848	-2.114	72.894	-1.018	37.11	-3.578	9.41	0.054	3	-0.627	2	68.008	0	0	73.179	3	0	0	6	0	6	0
1367 PR	0	0	0	0	0	4	0	0	154.165	3.29	357.597	142.576	91.876	123.146	0	558.736	2	3.2	0.0193673	0.0126553	0.917435	14.814	5.459	9.028	7.241	0.795	-0.771	-1.53	-3.455	1332.42	-0.405	674.642	-2.395	8.73	-0.189	3	-0.607	3	87.527	0	0	50.253	3	0	0	6	0	6	0
1368 PR	0	0	0	0	0	5	0	0	180.203	4.488	418.853	178.478	111.363	129.012	0	665.495	2	3.2	0.0302625	0.0108045	0.880102	18.501	6.444	10.467	7.34	1.338	-1.389	-1.979	-4.087	870.657	-0.696	425.924	-2.637	8.634	0.114	3	-0.419	3	87.399	0	0	52.775	3	0	0	6	0	6	0
1369 PR	0	0	0	0	0	5	0	-2	316.267	4.232	536.707	82.122	237.035	217.551	0	916.855	3	5.25	0.0195323	0.0169427	0.85041	29.406	10.58	17.423	12.565	1.186	-3.314	-4.401	-4.99	55.988	-1.923	21.938	-4.642	8.975	0.694	5	-0.157	3	65.177	0	0	125.71	7	0	0	16	0	16	0
1370 PR	0	0	0	0	0	5	0	-2	316.267	2.962	510.5	68.018	232.654	209.829	0	892.047	3	5.25	0.0098353	0.0178125	0.877864	28.339	10.38	16.959	12.42	1.084	-2.904	-4.401	-4.509	61.609	-1.751	24.328	-4.588	8.749	0.72	5	-0.191	3	65.324	0	0	123.386	7	0	0	16	0	16	0
1371 PR	0	0	0	0	0	4	0	-2	300.267	4.241	525.431	82.117	189.925	253.389	0	895.173	2	4.5	0.0200948	0.0121119	0.85491	29.522	10.077	15.48	10.478	1.863	-3.574	-4.429	-5.088	156.619	-1.41	66.692	-3.743	9.031	0.654	4	-0.001	3	77.14	0	0	104.109	6	0	0	16	0	16	0
1372 PR	0	0	0	0	0	5	0	-2	330.293	4.609	560.799	171.163	171.27	218.366	0	968.111	2	5.25	0.0219404	0.0132394	0.843933	31.465	10.377	16.389	10.717	2.112	-3.802	-4.751	-5.099	235.366	-1.341	103.581	-3.427	8.892	0.658	5	0.016	3	81.762	0	0	108.211	7	0	0	16	0	16	0
1374 PR	0	0	0	0	0	3	0	-1	284.268	4.328	513.852	92.484	127.913	293.455	0	868.463	1	3.75	0.0215716	0.0072978	0.856699	29.478	9.437	13.416	8.318	2.617	-3.831	-4.447	-5.25	606.592	-0.779	288.195	-2.555	8.702	0.661	3	0.14	3	92.077	0	0	82.124	5	0	0	16	0	16	0
1377 PR	0	0	0	0	0	5	0	-2	330.293	4.333	561.446	174.656	182.384	204.406	0	969.415	2	5.25	0.019367	0.0132241	0.843716	31.384	10.369	16.357	10.699	2.027	-3.812	-4.751	-5.036	184.653	-1.446	79.683	-3.681	8.952	0.671	5	0.02	3	79.376	0	0	111.353	7	0	0	16	0	16	0
1378 PR	0	0	0	0	0	3	0	-1	284.268	4.569	517.864	92.819	136.796	288.249	0	873.623	2	4.75	0.0238936	0.0129716	0.853426	29.635	9.726	15.523	10.803	2.048	-3.549	-4.033	-5.278	499.648	-0.869	233.691	-2.737	8.801	0.597	3	-0.051	3	87.237	0	0	81.519	5	0	0	16	0	16	0
1387 ZO	1	0	0	0	0	13	1	-2	374.433	3.214	724.487	343.931	158.801	221.754	0	1259.53	2	5.7	0.0082014	0.0111265	0.778525	38.023	13.158	18.231	9.727	3.791	-5.154	-5.216	-6.173	309.02	-1.967	139.023	-2.417	8.816	-0.167	9	0.311	3	93.707	0	0	103.85	6	0	1	12	0	12	0
1388 ZO	1	0	0	0	0	12	2	-2	372.417	7.644	720.749	336.491	162.617	221.642	0	1250.55	2	7	0.04673	0.013735	0.77884	38.305	13.095	19.611	11.244	3.188	-4.826	-4.694	-6.168	284.319	-1.947	127.051	-2.584	8.882	-0.143	9	0.092	3	89.532	0	0	110.253	6	0	1	12	0	12	0
1389 ZO	0	0	0	0	0	14	0	-2	376.449	2.725	727.164	353.543	151.809	221.812	0	1267.47	4	6.4	0.0058582	0.0176026	0.778915	37.699	13.639	21.307	13.085	3.238	-4.52	-4.828	-6.167	359.997	-1.948	163.969	-2.192	8.686	-0.124	8	0.015	3	91.655	0	0	95.599	6	0	1	12	0	12	0
1408 ZO	0	0	0	0	0	6	0	0	196.246	2.936	449.76	252.174	78.508	119.079	0	732.672	2	3.2	0.0117692	0.010062	0.87389	20.452	6.803	10.675	6.903	1.855	-2.29	-2.27	-4.14	1784.06	-0.483	924.899	-1.971	8.772	-0.255	4	-0.299	3	96	0	0	47.978	3	0	0	6	0	6	0
1409 ZO	0	0	0	0	0	5	1	0	194.23	4.527	443.978	239.899	85.088	118.99	0	721.02	1	3.5	0.0284253	0.0078833	0.875861	20.627	6.515	9.742	5.985	1.895	-2.37	-2.17	-4.108	1545.28	-0.477	791.853	-2.188	8.831	-0.187	4	-0.28	3	95.117	0	0	55.668	3	0	0	6	0	6	0
1411 ZO	0	0	0	0	0	5	1	0	192.214	4.035	436.927	201.681	88.995	146.251	0	702.55	1	3.5	0.0231705	0.0080105	0.874731	20.148	6.532	9.561	6.18	1.785	-2.249	-2.132	-4.256	1418.92	-0.513	722.104	-2.164	8.893	0.729	2	-0.328	3	93.81	0	0	55.706	3	0	0	6	0	6	0
1426 ZO	0	0	0	0	0	5	1	0	192.214	5.232	438.919	223.246	84.602	131.07	0	709.244	0	3.5	0.0385994	0	0.876284	20.271	6.249	8.32	4.587	1.786	-1.888	-1.891	-4.159	1561.77	-0.472	800.988	-2.137	8.898	0.828	2	-0.472	3	94.561	0	0	50.948	3	0	0	6	0	6	0
1434 ZO	2	0	0	0	0	15	2	-2	448.509	4.611	788.157	526.79	237.392	23.974	0	1445.27	6	17	0.0147118	0.0528338	0.784367	42.283	14.961	31.815	25.617	-0.626	-2.681	-1.826	-5.135	55.553	-2.913	21.754	-4.37	9.309	-0.955	12	-1.188	1	41.551	0	0	161.593	10	1	1	12	0	12	10
1435 ZO	2	0	0	0	0	15	2	-2	448.509	4.811	793.511	530.266	239.641	23.605	0	1439.84	6	17	0.0160732	0.0524773	0.77712	42.062	14.965	31.729	25.643	-0.693	-2.747	-1.826	-5.251	52.891	-2.986	20.629	-4.413	9.356	-0.946	12	-1.219	1	40.776	0	0	161.609	10	1	1	12	0	12	10
1471 ZO	0	0	0	0	0	10	1	-2	266.336	3.808	588.732	360.032	126.425	102.275	0	984.92	1	4.2	0.0147195	0.007134	0.81317	27.818	9.107	12.312	6.087	2.937	-3.858	-3.321	-5.043	626.63	-1.314	298.499	-2.529	8.777	-0.185	6	0.054	3	94.202	0	0	77.267	4	0	0	6	0	6	0
1488 ZO	1	0	0	0	0	16	1	-2	350.497	3.879	787.356	558.677	126.406	102.272	0	1349.67	1	4.2	0.0111473	0.0053343	0.750148	38.563	12.887	15.625	5.242	5.237	-6.465	-5.016	-6.063	626.886	-1.898	298.631	-1.953	8.779	-0.184	6	0.78	1	94.713	0	0	77.252	4	1	1	6	0	6	0
1546 ZO	1	0	0	0	0	13	1	-2	374.433	2.416	724.492	343.999	158.781	221.712	0	1259.54	2	5.7	0.0046353	0.0111264	0.778527	38.023	13.158	18.182	9.727	3.791	-5.154	-5.216	-6.173	309.156	-1.966	139.089	-2.417	8.819	-0.165	9	0.311	3	93.712	0	0	103.852	6	0	1	12	0	12	0
1561 ZO	0	0	0	1	0	11	1	-2	330.395	6.488	598.079	324.801	160.111	111.819	1.348	1047.37	2	7.5	0.0401918	0.0177345	0.833949	29.766	10.303	16.823	10.899	2.206	-2.808	-3.346	-2.945	76.062	-1.631	39.523	-3.02	8.567	0.398	5	-0.576	3	73.532	0	0	107.236	6	0	0	6	0	6	0
1562 ZO	0	0	0	1	0	13	1	-2	358.449	6.509	664.532	391.03	160.191	111.955	1.357	1169.18	2	7.5	0.0362371	0.015961	0.807674	33.358	11.465	17.893	10.619	2.922	-3.565	-3.88	-3.37	75.93	-1.854	39.453	-2.829	8.568	0.4	5	-0.384	2	77.709	0	0	107.225	6	0	0	6	0	6	0
14X	0	0	0	1	0	15	0	-2	296.449	3.173	733.225	547.91	143.093	42.222	0	1234.01	2	3.7	0.0081566	0.0071364	0.758822	34.003	11.608	15.209	6.009	4.835	-5.643	-3.673	-3.828	110.293	-1.997	58.062	-2.568	9.023	-0.137	3	0.352	3	91.816	0	0	70.533	3	0	0	0	0	0	0
17X	0	0	0	0	0	2	0	-1	239.289	8.461	425.831	200.276	166.913	29.85	28.792	735.185	1.25	5.95	0.0973714	0.0156219	0.925107	22.269	7.25	13.574	9.343	0.501	-2.007	-2.289	-2.886	258.858	-0.787	165.068	-4.299	9.017	1.306	2	-0.478	3	73.071	0	0	91.128	4	0	0	10	0	10	2
1X	0	0	0	1	0	7	1	-2	280.32	5.652	530.036	267.36	219.455	43.22	0	927.579	3	6.45	0.0344449	0.0210773	0.867815	26.886	9.407	17.012	11.984	1.288	-2.647	-2.559	-2.069	20.816	-1.801	9.576	-4.74	9.608	0.604	4	-0.513	2	58.085	0	0	115.69	5	0	1	6	0	6	3
28X	0	0	0	0	0	6	0	-2	354.359	7.533	613.852	180.107	226.914	206.831	0	1086.74	3	4.5	0.0522181	0.0126972	0.832756	35.46	12.038	19.469	11.65	2.529	-4.581	-5.392	-5.225	69.836	-1.98	27.857	-4.397	9.095	0.925	7	0.311	2	74.757	0	0	118.544	6	0	1	16	0	16	0
27X	0	0	0	0	0	3	1	0	246.305	2.551	498.468	328.804	116.452	53.212	0	864.769	0	5	0.0075233	0	0.880633	27.036	7.525	11.211	6.336	1.758	-2.557	-1.96	-3.717	779.084	-0.618	377.716	-3.19	9.747	0.688	3	-0.336	3	88.994	0	0	69.743	3	0	0	10	0	5	5
18 Ar	0	0	0	0	0	4	0	-2	282.336	4.245	492.482	299.149	168.527	24.806	0	892.101	2	6.15	0.0202006	0.0176604	0.91002	27.216	8.584	15.245	10.324	1.166	-2.641	-2.512	-3.106	249.895	-1.034	110.509	-4.154	10.055	-0.629	5	-0.211	3	76.69	0	0	98.287	5	0	0	13	0	10	10
9 Ar	0	0	0	0	0	6	1	-2	346.379	5.738	585.988	287.384	179.436	119.168	0	1074.2	1	7.4	0.0306464	0.0126282	0.865633	34.121	10.583	17.095	10.59	1.857	-3.331	-3.396	-4.275	196.926	-1.395	85.423	-3.831	10.045	0.347	6	-0.135	3	78.884	0	0	108.011	6	0	0	13	0	10	8
24 CICO	3	0	0	0	0	13	1	-2	576.855	1.627	919.912	752.821	148.581	18.51	0	1834.13	4	10.2	0.0014431	0.022176	0.787721	59.077	17.256	30.737	16.107	5.071	-6.803	-6.719	-5.055	386.285	-1.816	176.948	-2.945	9.373	-1.112	6	0.885	1	77.022	0	0	100.65	6	2	1	23	0	23	20
43CICO	0	0	0	0	0	8	2	-2	340.286	7.831	553.955	116.506	277.924	159.526	0	960.347	5	12.5	0.0638485	0.0504569	0.849785	28.666	11.339	24.61	21.898	-1.525	-1.903	-2.122	-4.723	22.927	-2.484	8.358	-5.312	9.253	1.243	5	-1.013	2	42.364	0	0	160.09	9	0	1	16	0	16	5
42CICO	0	0	0	0	0	3	2	-1	486.561	7.16	618.26	383.123	130.552	104.585	0	1292.05	1	9.95	0.0396757	0.0160936	0.927925	44.626	12.206	22.417	13.41	2.512	-3.442	-5.628	-3.197	572.631	-0.628	270.795	-3.269	9.009	-0.262	7	0.093	3	91.013	0	0	114.171	8	0	1	22	0	22	12
32 CICO	0	0	0	0	0	8	1	-2	272.257	2.889	522.52	18.676	247.426	256.418	0	866.926	4	5	0.0096272	0.019138	0.841493	25.852	10.615	17.339	13.422	0.753	-2.559	-3.332	-5.32	44.623	-2.248	17.167	-4.408	8.914	0.824	4	-0.452	3	60.879	0	0	114.769	5	0	0	12	0	12	0
31 CICO	0	0	0	0	0	1	1	0	262.305	8.045	481.268	304.534	135.999	40.735	0	844.811	1	6.7	0.0766115	0.0139216	0.898017	27.402	7.714	14.844	9.923	0.968	-2.656	-2.167	-3.376	508.419	-0.621	238.128	-3.786	9.954	0.6	6	-0.345	3	81.049	0	0	85.052	4	0	0	13	0	10	6
26 CICO	0	0	0	0	0	6	1	-2	240.258	3.856	499.663	18.698	152.039	328.926	0	822.842	2	3.5	0.0180745	0.0099062	0.849895	26.065	9.587	13.541	9.246	2.131	-3.063	-3.364	-5.53	358.19	-1.201	163.08	-2.587	9.034	0.698	2	-0.124	3	85.139	0	0	71.239	3	0	0	12	0	12	0
6 CICO	0	0	0	0	0	8	2	-2	340.286	8.348	526.613	105.852	266.731	154.031	0	938.798	5	12.5	0.074225	0.0530767	0.880484	27.751	11.143	24.457	21.719	-1.478	-1.647	-2.122	-4.2	29.275	-2.212	10.885	-5.125	9.11	1.098	5	-0.962	2	44.537	0	0	161.146	9	0	0	16	0	16	5
874 TF	2	1	0	1	0	5	0	-1	147.174	3.074	349.728	172.364	177.364	0	0	550.253	4	4.7	0.0171724	0.026878	0.92856	12.657	5.671	12.172	11.152	-2.524	-0.095	0.287	-1.607	13.016	-0.711	6.377	-6.371	9.91	-0.669	4	-0.989	2	32.113	0	0	92.057	4	0	1	0	0	0	0
875 TF	2	1	0	1	0	5	0	-1	147.174	6.604	346.026	179.313	166.713	0	0	549.752	4	4.7	0.0793388	0.0271656	0.937923	12.637	5.69	12.981	11.071	-2.441	-0.054	0.287	-1.455	16.423	-0.603	8.2	-6.175	9.371	-0.841	4	-0.978	2	34.408	0	0	88.902	4	0	1	0	0	0	0
877 TF	0	0	0	0	0	2	0	0	268.268	1.933	507.111	93.325	107.083	306.703	0	855.038	1	4	0.0043698	0.0078878	0.859117	29.709	9.261	13.352	8.718	2.612	-3.945	-4.034	-5.274	955.942	-0.524	471.193	-2.221	9.009	0.824	2	0.103	3	95.581	0	0	65.54	4	0	0	16	0	16	0
894 TF	0	0	0	0	0	1	2	0	218.209	7.256	441.206	175.819	117.745	147.641	0	722.636	0	5	0.0728676	0	0.882681	23.534	6.786	11.085	7.29	0.933	-1.797	-1.987	-4.134	757.396	-0.504	366.364	-3.073	9.583	1.112	1	-0.664	3	83.94	0	0	78.875	4	0	0	10	0	10	0
900 TF	2	0	0	0	0	7	2	-2	576.769	3.433	890.935	706.712	159.384	24.839	0	1744.54	4	11.7	0.0067538	0.0262646	0.786633	59.405	16.619	31.949	18.955	3.87	-6.854	-6.24	-5.103	305.112	-1.576	137.123	-3.697	9.514	-1.051	6	0.655	1	81.114	0	0	111.905	8	1	1	31	0	31	26
901 TF	2	0	0	0	0	7	2	-2	576.769	5.535	907.122	707.961	170.963	28.199	0	1763.87	4	11.7	0.0173682	0.0257959	0.778295	60.211	16.968	32.401	19.096	3.899	-7.114	-6.24	-5.254	236.952	-1.74	104.335	-3.899	9.393	-1.128	6	0.691	1	79.32	0	0	113.958	8	1	1	31	0	31	26
916 TF	0	0	0	1	0	5	0	-2	182.176	7.016	395.989	68.276	209.727	117.986	0	625.556	3	3.5	0.0786883	0.015309	0.893291	16.797	6.971	12.648	9.64	0.653	-1.4	-1.876	-2.014	25.743	-1.49	12.048	-4.489	9.3	0.119	4	-0.766	2	56.02	0	0	94.989	4	0	0	6	0	6	0
923 TF	5	0	0	0	0	1	0	-1	128.127	4.353	305.718	180.229	115.933	9.556	0	470.64	1	3.75	0.0402648	0.0122662	0.957128	12.13	4.079	7.32	6.246	-0.033	-0.595	-0.802	-2.271	787.971	-0.34	382.375	-3.526	9.661	0.403	3	-0.714	3	78.594	0	0	63.05	3	0	0	5	0	5	1
925 TF	0	0	0	0	0	5	0	-2	300.267	4.786	516.778	92.381	187.456	236.941	0	881.42	2	4.5	0.0259894	0.0123147	0.860299	28.173	9.832	15.029	10.108	1.781	-3.268	-4.429	-4.922	165.293	-1.426	70.693	-3.66	8.955	0.531	4	-0.075	3	77.073	0	0	106.923	6	0	0	16	0	16	0
CA3.1	0	0	0	0	0	5	1	0	260.289	5.895	519.471	236.077	96.197	187.197	0	886.655	1	4.95	0.0391998	0.0095289	0.859226	27.907	8.658	13.37	8.134	2.345	-3.206	-3.165	-4.703	1212.45	-0.607	609.23	-2.153	9.145	0.833	4	-0.116	3	95.869	0	0	65.71	4	0	0	10	0	10	0
CC28.1	0	0	0	0	0	9	0	-2	516.673	8.633	732.855	481.817	221.597	29.44	0	1511.52	4	9.95	0.0493051	0.0271541	0.869139	48.839	14.73	28.42	16.864	2.816	-4.538	-5.857	-3.79	78.432	-1.935	31.581	-4.636	9.631	0.26	8	0.401	2	64.385	0	0	148.573	7	1	1	17	0	17	11
CC25.1	0	0	0	0	0	8	1	-2	514.658	8.709	730.89	477.567	221.269	32.054	0	1501.2	4	9.95	0.0505272	0.0272271	0.867504	49.093	14.664	28.55	17.096	2.758	-4.671	-5.818	-3.829	78.996	-1.879	31.827	-4.716	9.648	0.474	7	0.416	2	64.097	0	0	148.369	7	1	1	17	0	17	11
CC24.1	0	0	0	0	0	8	2	-2	558.711	7.859	789.964	570.387	206.876	12.701	0	1637.9	3	12.15	0.0377095	0.0266397	0.850649	54.379	15.361	29.857	17.711	2.929	-4.981	-5.785	-4.009	108.167	-1.825	44.701	-4.519	9.712	0.386	6	0.384	3	67.543	0	0	157.877	8	1	0	17	0	17	13
CC17.1	1	0	0	0	0	9	2	-2	562.656	3.441	835.901	515.665	275.192	45.044	0	1624.51	4	15.95	0.0072874	0.0381624	0.799513	53.51	16.438	32.742	23.493	0.767	-4.449	-4.533	-4.991	24.336	-2.849	8.914	-5.569	9.868	0.329	9	-0.399	2	43.29	0	0	192.98	10	1	1	23	0	23	16
CL10.1	0	0	0	0	0	11	1	-2	308.333	4.07	611.42	61.405	182.013	368.002	0	1040.09	2	3.25	0.0159243	0.0075172	0.81197	31.922	12.152	15.386	8.636	3.403	-4.259	-4.786	-6.33	186.154	-1.94	80.384	-2.522	8.871	0.663	2	0.257	3	87.496	0	0	89.355	4	0	0	12	0	12	0
CL8.1	0	0	0	0	0	12	2	-2	370.401	7.493	716.751	298.467	168.601	249.682	0	1234.21	2	7	0.0454877	0.0138116	0.776347	37.918	13.184	19.519	11.466	3.076	-4.758	-4.655	-6.342	249.492	-2.025	110.316	-2.595	8.874	0.812	7	0.048	3	87.861	0	0	110.249	6	0	1	12	0	12	0
CL7.1	0	0	0	0	0	12	2	-2	384.385	4.802	737.924	266.611	195.033	276.28	0	1258.48	2	7	0.0183237	0.0134153	0.763928	39.144	13.846	19.697	11.878	3.065	-5.12	-4.928	-6.669	140.089	-2.388	59.117	-2.989	8.692	0.822	5	0.102	2	83.311	0	0	120.974	7	0	0	12	0	12	0
CL9.1	0	0	0	0	0	12	1	-2	338.359	2.566	667.585	146.989	185.242	335.354	0	1129.68	2	4	0.0058273	0.0084736	0.785768	34.553	12.845	16.418	9.089	3.604	-4.864	-5.121	-6.598	173.481	-2.16	74.486	-2.6	8.719	1.01	3	0.316	3	88.125	0	0	96.883	5	0	0	12	0	12	0
CL51.1	0	0	0	0	0	13	1	-2	368.385	3.261	701.897	235.924	166.816	299.156	0	1201.62	2	4.75	0.0088492	0.0095705	0.778757	36.444	13.191	17.327	9.318	3.842	-5.068	-5.448	-6.539	259.406	-2.054	115.062	-2.292	8.707	1.005	4	0.329	3	92.645	0	0	101.076	6	0	0	12	0	12	0
CL48.1	0	0	0	0	0	8	1	-2	266.296	6.476	558.751	41.267	151.85	365.634	0	925.396	2	3.5	0.0453169	0.0088586	0.821925	29.235	10.784	14.944	9.196	2.798	-3.753	-3.868	-6.157	359.672	-1.417	163.809	-2.262	8.782	0.763	2	0.043	3	89.076	0	0	70.691	3	0	0	12	0	12	0
CL16.1	0	0	0	0	0	13	1	-2	368.385	3.261	701.897	235.924	166.816	299.156	0	1201.62	2	4.75	0.0088492	0.0095705	0.778757	36.444	13.191	17.327	9.318	3.842	-5.068	-5.448	-6.539	259.406	-2.054	115.062	-2.292	8.707	1.005	4	0.329	3	92.645	0	0	101.076	6	0	0	12	0	12	0
CL98.1	0	0	0	0	0	11	1	-2	308.333	4.07	611.42	61.405	182.013	368.002	0	1040.09	2	3.25	0.0159243	0.0075172	0.81197	31.922	12.152	15.386	8.636	3.403	-4.259	-4.786	-6.33	186.154	-1.94	80.384	-2.522	8.871	0.663	2	0.257	3	87.496	0	0	89.355	4	0	0	12	0	12	0
CL97.1	0	0	0	0	0	12	1	-2	338.359	2.566	667.585	146.989	185.242	335.354	0	1129.68	2	4	0.0058273	0.0084736	0.785768	34.553	12.845	16.418	9.089	3.604	-4.864	-5.121	-6.598	173.481	-2.16	74.486	-2.6	8.719	1.01	3	0.316	3	88.125	0	0	96.883	5	0	0	12	0	12	0
CL102.1	0	0	0	0	0	10	1	-2	326.348	6.345	634.829	224.862	133.437	276.53	0	1079.16	2	5	0.0373005	0.0111385	0.80149	33.254	11.549	16.702	9.684	3.195	-4.311	-4.523	-6.063	537.676	-1.424	252.973	-2.045	8.578	0.798	4	0.102	3	94.525	0	0	82.669	5	0	0	12	0	12	0
CL101.1	1	0	0	0	0	13	1	-2	340.332	6.524	650.977	53.415	281.02	316.542	0	1094.36	4	4.75	0.0388933	0.0145935	0.788933	32.318	13.484	19.819	13.02	1.995	-3.802	-4.677	-6.457	21.428	-3.23	7.769	-4.335	8.815	1.041	4	-0.134	2	62.448	0	0	133.093	6	0	1	12	0	12	0
CL100.1	0	0	0	0	0	13	1	-2	354.359	3.809	679.056	146.914	232.595	299.547	0	1151.6	3	4.75	0.0126015	0.0121157	0.782458	34.446	13.379	18.466	11.178	2.874	-4.488	-5.066	-6.481	61.688	-2.753	24.361	-3.503	8.721	1.027	4	0.109	2	75.812	0	0	118.592	6	0	0	12	0	12	0
CL162.1	0	0	0	1	0	5	1	-2	194.187	8.053	410.647	139.388	151.381	119.878	0	659.409	2	3.5	0.0983464	0.0120535	0.892209	18.17	6.697	11.658	7.826	1.436	-1.754	-2.146	-2.04	92.036	-1.006	47.747	-3.407	9.258	0.705	2	-0.624	3	70.504	0	0	77.777	4	0	0	6	0	6	0
CL161.1	0	0	0	0	0	6	1	-1	222.24	5.521	504.045	256.594	117.29	130.161	0	814.042	1	3.5	0.0374483	0.0069438	0.836489	23.814	7.556	11.029	6.204	2.25	-3.252	-2.709	-4.799	764.953	-0.916	370.316	-2.647	8.947	0.74	2	-0.093	3	91.733	0	0	66.917	4	0	0	6	0	6	0
CL160.1	0	0	0	0	0	5	1	0	192.214	1.94	442.293	205.954	106.742	129.596	0	710.053	1	3.5	0.0052989	0.0079133	0.87026	20.289	6.587	9.416	6.2	1.687	-2.341	-2.132	-4.249	963.082	-0.677	474.998	-2.55	8.929	0.736	2	-0.311	3	90.226	0	0	58.906	3	0	0	6	0	6	0
CL158.1	0	0	0	1	0	5	1	-2	180.16	7.401	389.443	25.077	216.562	147.804	0	609.015	3	3.5	0.0899484	0.0155663	0.892222	16.42	7.042	12.749	9.873	0.545	-1.302	-1.843	-2.173	22.174	-1.552	10.253	-4.51	9.232	0.885	2	-0.803	2	54.222	0	0	95.694	4	0	1	6	0	6	0
CL157.1	0	0	0	0	0	5	1	-1	178.187	5.332	403.693	136.747	119.122	147.824	0	642.232	1	3.5	0.0442732	0.00867	0.891748	17.749	6.253	9.198	6.315	1.27	-1.716	-1.869	-3.989	734.961	-0.737	354.648	-2.714	8.758	0.766	2	-0.475	3	85.684	0	0	64.39	3	0	0	6	0	6	0
CL156.1	0	0	0	1	0	4	1	-2	164.16	5.742	378.003	25.073	168.943	183.986	0	587.087	2	2.75	0.0561604	0.0102885	0.897026	16.53	6.54	10.331	7.785	1.43	-1.662	-1.812	-2.268	62.721	-1.077	31.545	-3.601	9.28	0.811	1	-0.668	3	67.487	0	0	73.888	3	0	0	6	0	6	0
CL155.1	0	0	0	1	0	3	0	-1	168.149	7.13	359.912	93.347	158.878	107.687	0	562.362	2	3.5	0.0904088	0.0137527	0.915474	15.454	5.842	10.725	8.113	1.043	-1.393	-1.69	-1.606	78.137	-0.881	40.004	-3.78	9.386	0.575	2	-0.747	2	66.929	0	0	79.217	4	0	0	6	0	6	0
CL154.1	1	0	0	0	0	3	0	-1	152.149	2.694	351.867	110.862	129.615	111.39	0	546.993	1	3.5	0.0132694	0.0099469	0.919265	14.874	5.306	7.878	6.455	0.994	-1.116	-1.399	-3.37	584.463	-0.64	276.848	-3.228	8.92	0.414	2	-0.611	3	82.287	0	0	66.376	3	0	0	6	0	6	0
CL153.1	1	0	0	1	0	2	0	-1	138.123	5.335	319.539	0	159.696	159.843	0	482.32	2	2.75	0.0590062	0.0121709	0.930818	13.391	5.498	9.317	7.858	0.578	-1.52	-1.369	-1.606	76.755	-0.786	39.239	-3.708	9.725	0.563	1	-0.805	3	64.071	0	0	71.945	3	0	0	6	0	6	0
CL152.1	4	0	0	0	0	2	0	-1	122.123	3.483	310.989	17.616	129.775	163.598	0	466.49	1	2.75	0.0260031	0.0088428	0.935366	12.793	4.96	7.067	6.195	1.345	-0.922	-1.097	-3.358	582.435	-0.546	275.81	-3.143	9.303	0.359	1	-0.65	3	84.312	0	0	58.844	2	0	0	6	0	6	0
CL149.1	0	0	0	0	0	3	0	-2	270.241	6.751	492.638	0	204.381	288.257	0	821.304	2	3.75	0.0554966	0.0107651	0.86094	27.541	9.713	15.032	10.217	1.628	-3.374	-4.101	-5.157	114.223	-1.456	47.412	-3.983	9.174	0.698	3	-0.031	3	73.306	0	0	100.445	5	0	0	16	0	16	0
CL150.1	0	0	0	0	0	4	0	-2	286.24	5.1	503.911	0	251.477	252.434	0	842.923	3	4.5	0.0308561	0.0154675	0.856387	27.422	10.214	16.644	12.303	0.944	-3.1	-4.073	-5.06	40.846	-1.964	15.601	-4.881	9.111	0.751	4	-0.192	3	61.311	0	0	122.038	6	0	0	16	0	16	0
CL167.1	4	0	0	0	0	13	1	-2	576.855	5.325	974.986	777.618	167.759	29.609	0	1883.34	4	10.2	0.0150534	0.0209234	0.75646	61.153	18.241	31.596	16.446	5.217	-7.721	-6.719	-5.614	254.124	-2.174	112.532	-3.259	9.404	-1.142	6	0.973	1	74.62	0	0	101.6	6	2	1	23	0	23	20
CL165.1	0	0	0	0	0	5	1	0	194.23	3.806	448.853	243.403	102.846	102.604	0	728.104	1	3.5	0.0198955	0.0077977	0.872013	20.754	6.571	9.723	6.006	1.795	-2.454	-2.17	-4.092	1048.61	-0.64	520.75	-2.573	8.887	-0.2	4	-0.263	3	91.52	0	0	58.873	3	0	0	6	0	6	0
CL164.1	0	0	0	0	0	4	1	0	164.204	3.8	408.594	150.774	103.602	154.218	0	647.896	1	2.75	0.0222897	0.0067304	0.886223	18.679	6.203	8.772	5.747	1.937	-2.17	-1.849	-4.108	1031.43	-0.557	511.536	-2.502	9.153	-0.188	3	-0.299	3	92.223	0	0	51.541	2	0	0	6	0	6	0
CL163.1	0	0	0	0	0	5	0	0	166.219	2.809	411.314	154.224	102.725	154.365	0	656.857	2	2.45	0.0120155	0.0084238	0.888463	18.397	6.539	9.792	6.697	1.631	-1.498	-1.925	-4.073	1051.38	-0.605	522.24	-2.389	9.066	-0.28	3	-0.347	3	90.579	0	0	44.59	2	0	0	6	0	6	0
CL227.1	0	0	0	0	0	8	1	-2	432.383	4.957	696.599	112.096	288.132	296.371	0	1243.63	5	11.3	0.0197621	0.0362728	0.802866	41.31	15.057	27.96	22.06	0.368	-3.816	-4.412	-6.135	18.346	-2.899	6.568	-5.018	9.029	0.715	6	-0.485	2	38.756	0	0	171.849	10	1	1	22	0	22	5
CNS25.1	0	0	0	1	0	8	0	-2	358.477	6.15	684.212	475.917	130.811	77.485	0	1233.96	2	2.5	0.030653	0.0051673	0.81316	38.832	11.616	17.035	6.41	5.458	-6.285	-5.816	-3.117	144.219	-1.238	77.587	-2.889	9.403	0.228	8	0.885	1	84.59	0	0	79.83	4	1	2	12	0	12	4
CNS14.1	1	0	0	1	0	9	0	-2	358.477	6.052	702.77	492.457	115.072	95.241	0	1252.12	1	2.5	0.0292536	0.0035574	0.799433	39.086	11.599	15.515	4.783	5.935	-6.714	-6.026	-3.424	203.364	-1.179	112.49	-2.441	9.097	0.555	5	1.01	1	90.052	0	0	70.374	4	1	1	10	0	10	1
CNS1.1	1	1	0	0	0	4	0	0	137.181	2.139	357.795	83.974	119.124	154.697	0	552.565	3	1.75	0.0082837	0.0084716	0.910165	14.869	5.96	9.738	7.678	0.354	0.148	-0.41	-4.45	183.295	-0.238	87.454	-4.849	9.099	-0.198	4	-0.603	2	69.522	0	0	50.298	2	0	0	6	0	6	0
CNS48.1	1	0	0	1	0	6	0	-1	354.445	5.959	669.469	440.474	106.589	122.406	0	1186.86	1	2.5	0.029916	0.0037343	0.809782	38.661	11.092	15.501	5.492	5.608	-6.59	-6.182	-3.386	244.749	-0.882	137.425	-2.477	8.987	0.608	3	0.956	1	89.575	0	0	68.447	4	1	1	14	0	14	1
CNS66.1	8	0	0	0	1	14	0	-2	624.689	5.904	1004.38	284.102	237.575	482.701	0	1901.79	6	9.5	0.0183306	0.0231687	0.739112	65.576	22.78	36.662	23.332	4.6	-7.349	-8.518	-6.681	40.703	-3.18	21.66	-2.853	8.546	0.463	10	0.577	1	56.77	0	16.752	164.186	10	2	2	28	0	28	2
CNS61.1	0	2	0	0	1	8	0	0	381.557	6.483	688.305	483.989	142.377	61.939	0	1290.04	4	9.4	0.0325767	0.0273135	0.832633	40.928	12.537	24.56	19.162	0.553	-0.36	-0.111	-4.613	12.946	-0.491	12.458	-7.282	9.375	-0.723	5	-0.367	2	50.089	0	41.133	94.832	6	0	1	17	0	6	11
CNS101.1	0	0	0	1	0	7	0	-2	224.256	6.883	480.436	213.615	182.104	84.717	0	792.594	2	2.5	0.0597719	0.007359	0.862111	21.88	7.834	11.858	6.538	2.309	-2.805	-3.01	-2.36	47.055	-1.492	23.122	-3.905	9.448	0.305	3	-0.259	3	70.399	0	0	88.443	4	0	0	6	0	6	0
CNS108.1	2	0	0	1	0	12	0	-2	360.492	6.058	735.374	527.091	139.512	68.772	0	1309.33	2	2.5	0.0280322	0.0048078	0.787087	39.197	12.392	16.93	5.65	5.864	-6.567	-5.757	-3.498	119.264	-1.661	63.184	-2.696	9.296	0.346	9	0.918	1	85.486	0	0	82.305	4	1	2	6	0	6	0
CNS125.1	2	0	0	0	0	9	0	-2	436.504	4.79	794.288	413.851	145.301	235.136	0	1421.25	2	4.5	0.016142	0.0080122	0.769663	47.191	14.752	20.994	9.595	5.401	-7.445	-7.16	-6.38	414.966	-1.614	191.191	-2.505	8.979	0.668	10	1.136	1	92.469	0	0	99.171	6	1	2	16	0	16	0
CNS130.1	8	0	0	0	1	15	1	-2	624.689	9.561	1058.68	343.55	232.065	483.07	0	1936.06	5	9.5	0.0472152	0.0200651	0.709595	66.309	23.304	35.604	22.126	5.024	-8.135	-8.585	-7.16	41.751	-3.413	24.668	-2.655	8.771	0.544	9	0.685	1	59.452	0	21.929	158.706	10	2	2	27	0	27	2
CNS135.1	0	0	0	0	0	9	1	-2	313.352	8.846	627.965	185.546	142.655	299.764	0	1060.42	3	4.75	0.0737882	0.0131014	0.800843	33.368	11.817	18.672	11.327	2.945	-4.27	-4.27	-6.184	439.644	-1.462	203.51	-2.229	8.663	0.505	4	0.057	3	91.497	0	0	86.901	5	0	0	12	0	12	0
CNS134.1	0	0	0	0	0	9	1	-2	299.326	9.383	604.133	95.337	208.594	300.202	0	1008.98	4	4.75	0.0872598	0.015725	0.805291	31.313	11.996	19.926	13.186	1.97	-3.679	-3.9	-6.114	104.184	-2.123	42.925	-3.442	8.768	0.557	4	-0.163	3	74.596	0	0	104.249	5	0	0	12	0	12	0
CNS133.1	0	0	0	0	0	8	1	-2	283.326	7.959	592.304	95.325	160.664	336.315	0	986.68	3	4	0.0642009	0.011697	0.809228	31.408	11.464	17.649	11.094	2.685	-4.009	-3.935	-6.223	296.704	-1.554	133.044	-2.528	8.854	0.477	3	0.025	3	86.918	0	0	82.482	4	0	0	12	0	12	0
CNS132.1	1	1	0	0	0	4	0	0	137.181	2.139	357.795	83.974	119.124	154.697	0	552.565	3	1.75	0.0082837	0.0084716	0.910165	14.869	5.96	9.738	7.678	0.354	0.148	-0.41	-4.45	183.295	-0.238	87.454	-4.849	9.099	-0.198	4	-0.603	2	69.522	0	0	50.298	2	0	0	6	0	6	0
CNS153.1	0	0	0	0	0	4	0	-1	323.394	4.044	581.23	273.974	114.739	192.516	0	1050.28	3	5	0.0155691	0.0148999	0.859714	35.148	10.859	18.697	11.644	2.905	-4.247	-4.495	-4.72	808.776	-0.713	393.299	-2.572	8.427	0.449	1	0.251	3	95.998	0	0	90.822	5	0	0	15	0	15	1
CNS195.1	1	0	0	0	0	8	0	-2	446.41	9.639	685.46	182.748	292.056	210.657	0	1254.78	5	12.25	0.0740503	0.0399612	0.820784	40.937	14.557	29.047	22.413	0.014	-3.477	-4.341	-5.437	16.84	-2.809	5.987	-5.392	9.114	0.695	9	-0.547	2	36.018	0	0	173.673	10	1	2	22	0	22	5
CNS193.1	0	0	0	0	0	5	0	-2	338.359	7	607.267	185.174	166.135	255.958	0	1069.21	2	3.75	0.0458297	0.0087331	0.832713	35.87	11.561	17.472	9.572	3.382	-5.017	-5.451	-5.46	263.296	-1.335	116.928	-3.2	9.087	0.656	6	0.516	3	90.069	0	0	95.107	5	0	0	16	0	16	0
CNS191.1	0	0	0	0	0	6	0	-2	368.385	4.02	657.015	283.909	165.052	208.054	0	1157.05	2	4.5	0.0139646	0.0096862	0.811256	38.285	12.048	18.112	9.876	3.583	-5.5	-5.78	-5.578	269.595	-1.47	119.955	-3.252	8.963	0.675	7	0.569	3	91.432	0	0	102.595	6	0	1	16	0	16	0
CNS 105	0	0	0	0	0	6	0	-2	230.263	2.872	488.001	60.462	163.87	263.669	0	804.231	3	2.25	0.0102544	0.0079859	0.857034	24.697	9.285	13.705	9.088	2.075	-2.903	-3.436	-5.103	276.642	-1.286	123.348	-3.035	9.078	-0.166	5	-0.112	3	82.803	0	0	67.654	3	0	0	12	0	12	0
CNS 129	1	0	0	0	0	8	0	-2	446.41	5.873	649.16	173.562	278.863	196.736	0	1219.64	5	12.25	0.0282823	0.0421958	0.850423	39.398	14.039	27.897	22.141	-0.041	-3.012	-4.341	-4.891	22.462	-2.489	8.174	-5.198	9.037	0.634	9	-0.552	2	37.935	0	0	168.276	10	1	2	22	0	22	5
CO43.1	1	0	0	1	0	14	0	-2	278.434	6.757	713.926	535.999	107.494	70.434	0	1195.41	1	2	0.0381952	0.0028014	0.762996	33.369	10.922	12.943	2.994	5.799	-6.298	-4.028	-3.895	239.957	-1.511	134.52	-1.908	8.777	0.451	3	0.734	1	90.538	0	0	50.64	2	1	1	0	0	0	0
CO34.1	1	0	0	0	0	1	0	0	196.246	5.27	393.764	252.079	117.01	24.675	0	674.322	1	4.7	0.0411934	0.0119361	0.944439	20.426	6.176	10.783	7.504	0.854	-1.847	-1.658	-2.549	769.651	-0.371	372.775	-3.493	10.674	0.476	1	-0.391	3	83.606	0	0	63.358	3	0	0	9	0	9	5
CO63.1	2	0	0	2	0	7	1	-2	632.833	1.842	928.313	643.339	267.066	17.908	0	1851.65	4	11.5	0.0018319	0.0247761	0.785555	63.625	18.257	33.821	19.533	4.878	-7.518	-7.304	-1.472	1.864	-2.744	0.897	-5.706	9.571	-0.493	6	0.633	1	47.391	0	0	167.891	9	1	2	28	0	28	25
CS116.1	1	0	0	0	0	8	0	-2	506.721	2.57	714.146	500.258	195.839	18.049	0	1465.68	6	10.2	0.0045075	0.0349856	0.873786	47.538	14.541	30.275	19.963	2.308	-4.195	-5.099	-3.66	137.646	-1.629	58.003	-4.297	9.576	-0.904	8	0.213	2	52.823	0	0	114.991	6	2	1	22	0	22	20
CS15.1	1	0	0	0	0	2	1	0	136.15	5.531	355.112	53.606	100.667	200.839	0	547.959	0	2	0.0558323	0	0.911937	16.409	5.441	6.756	4.153	1.788	-1.683	-1.396	-3.915	1099.71	-0.364	548.235	-2.475	9.993	0.057	1	-0.411	3	91.85	0	0	49.028	2	0	0	6	0	6	0
CS2.1	3	0	0	0	0	1	0	0	121.138	5.818	323.426	81.699	74.752	166.974	0	489.011	0	3	0.0692183	0	0.928118	14.369	4.539	6.645	4.876	0.589	-0.748	-0.614	-3.491	1936.53	-0.075	1010.62	-2.213	10.365	0.741	1	-0.807	3	89.229	0	0	41.413	2	0	0	6	0	6	0
CS209.1	0	0	0	0	0	7	0	-2	504.706	2.958	720.6	496.045	205.96	18.595	0	1464.1	4	9.5	0.0059774	0.0263669	0.865335	48.122	14.156	27.263	16.653	2.787	-4.788	-5.507	-3.8	110.352	-1.692	45.678	-4.578	9.63	-0.854	7	0.434	2	66.866	0	0	122.804	6	1	1	22	0	22	20
CS221.1	0	0	0	0	0	5	0	-2	290.272	5.072	509.336	61.777	241.433	206.125	0	869.13	5	5.45	0.0295952	0.0239264	0.864737	27.387	10.577	19.906	15.578	0.443	-2.585	-3.474	-4.704	50.862	-1.89	19.775	-4.763	8.834	-0.188	7	-0.415	2	60.083	0	0	116.439	6	0	1	16	0	16	3
CS244.1	0	0	0	0	0	13	2	-2	416.424	2.95	716.534	265.214	254.693	196.626	0	1267.4	6	17	0.0068678	0.058115	0.790444	38.098	14.603	30.647	27.178	-1.469	-2.177	-1.68	-5.861	38.076	-2.938	14.461	-4.273	9.644	-0.285	7	-1.39	2	33.675	0	0	162.308	10	1	1	18	0	18	10
CS269.1	0	0	0	0	0	4	0	-2	288.256	4.365	503.154	28.373	232.276	242.506	0	857.346	3	5.7	0.0222258	0.0196216	0.86743	27.905	10.211	17.266	13.285	0.76	-2.873	-3.602	-4.834	62.12	-1.736	24.546	-4.562	9.196	0.473	5	-0.291	3	63.489	0	0	123.101	6	0	0	16	0	16	2
CS268.1	2	0	0	0	0	8	1	-2	426.379	5.746	675.099	50.705	333.31	291.084	0	1208.16	6	7.25	0.0273257	0.0263055	0.812607	39.84	15.215	27.063	19.755	1.048	-4.132	-5.675	-5.952	6.841	-3.284	2.261	-5.869	8.961	0.52	8	-0.122	2	35.069	0	0	170.346	9	1	2	22	0	22	3
CS3.1	5	0	0	0	0	1	0	0	109.127	1.999	304.753	83.705	79.271	141.777	0	451.438	1	2	0.0088504	0.0065627	0.933863	12.624	4.262	6.114	5.17	1.222	-1.101	-1.006	-3.278	1754.59	-0.103	908.393	-2.385	9.389	0.059	0	-0.549	3	92.167	0	0	42.751	2	0	0	5	0	5	0
CS31.1	2	0	0	0	0	15	2	-2	448.509	2.863	808.553	534.842	250.135	23.575	0	1451.21	6	17	0.0056492	0.0515011	0.766674	42.517	15.211	31.747	25.75	-0.735	-2.935	-1.826	-5.42	42.06	-3.178	16.103	-4.606	9.493	-0.721	12	-1.228	1	38.75	0	0	162.073	10	1	1	12	0	12	10
CS30.1	1	0	0	0	0	15	2	-2	448.509	3.095	670.445	441.941	187.141	41.363	0	1315.74	6	16.05	0.0072823	0.0586391	0.866127	37.265	13.38	29.527	24.175	-0.382	-1.528	-2.139	-3.895	166.433	-2.004	71.22	-3.383	9.625	-0.835	9	-1.058	2	51.505	0	0	150.948	10	1	1	12	0	12	10
CS323.1	1	0	0	0	0	0	0	0	224.219	3.291	424.493	281.671	132.661	10.161	0	707.908	0	5.5	0.0152965	0	0.904925	22.274	5.944	10.06	7.13	0.096	-1.13	-1.823	-3.119	546.855	-0.517	257.645	-3.929	8.616	0.454	0	-0.798	3	76.51	0	0	91.277	7	0	0	9	0	9	0
CS155.1	1	0	0	0	0	9	1	-2	588.823	4.174	834.833	652.541	154.364	27.928	0	1725.2	5	10.5	0.010097	0.0281238	0.833282	57.376	16.344	32.241	18.648	4.149	-5.878	-6.678	-4.363	340.458	-1.461	154.371	-3.402	9.364	0.315	9	0.731	2	83.601	0	0	116.257	7	1	2	22	0	22	20
CS179.1	1	0	0	0	0	8	1	-2	586.807	5.297	839.278	655.776	158.445	25.057	0	1728.75	3	9.8	0.0162325	0.0202246	0.830006	58.133	15.945	29.339	15.269	4.731	-6.505	-7.104	-4.402	311.437	-1.452	140.198	-3.583	9.466	0.043	8	0.998	1	86.315	0	0	126.432	7	1	2	22	0	22	20
CS211.1	0	0	0	0	0	7	1	-1	572.824	3.671	810.304	662.362	120.734	27.208	0	1687.98	4	8.8	0.007983	0.0217202	0.846115	57.164	15.509	29.707	15.658	4.982	-6.39	-7.109	-4.152	709.54	-0.983	341.408	-2.977	9.186	0.083	8	1.07	1	94.185	0	0	93.079	6	1	2	22	0	22	20
CS218.1	0	0	0	0	0	7	1	-2	410.379	3.374	663.541	48.965	288.385	326.191	0	1193.72	5	6.5	0.0095367	0.0219044	0.820162	40.239	14.777	24.994	17.678	1.776	-4.43	-5.736	-5.998	18.245	-2.717	6.529	-5.013	8.948	0.206	7	0.073	2	59.914	0	0	148.815	8	0	2	22	0	22	3
CS228.1	0	0	0	0	0	5	0	-2	316.267	3.313	540.44	93.363	230.708	216.369	0	915.589	3	5.25	0.0119878	0.0168257	0.843759	29.344	10.488	17.243	12.523	1.215	-3.373	-4.401	-5.092	64.283	-1.898	25.471	-4.529	8.668	0.677	5	-0.165	3	66.421	0	0	125.876	7	0	0	16	0	16	0
ER2.1	0	0	0	0	0	2	1	-1	228.204	3.092	420.17	0	171.416	248.754	0	690.888	2	4	0.0138364	0.0134633	0.899522	22.587	8.135	12.745	10.016	0.957	-2.302	-3.099	-4.344	234.619	-0.969	103.225	-3.61	8.893	0.853	2	-0.317	3	74.973	0	0	83.786	4	0	0	14	0	14	0
ES43.1	2	0	0	0	0	2	2	0	148.161	3.332	361.048	85.665	83.174	192.209	0	567.967	0	4	0.0195506	0	0.918647	17.127	5.542	7.502	5.96	0.655	-0.639	-0.724	-3.765	1611.26	-0.214	828.458	-2.183	10.14	0.777	0	-0.888	3	88.181	0	0	53.062	2	0	0	6	0	6	0
ES42.1	0	1	0	0	0	4	0	1	165.235	2.377	396.938	173.4	51.059	172.48	0	652.12	2	3.2	0.0086639	0.011401	0.916207	19.023	6.494	10.238	7.394	1.233	-0.42	-0.669	-4.437	810.225	0.315	435.957	-3.531	9.192	-0.325	3	-0.39	3	86.221	0	0	33.841	2	0	0	6	0	6	0
ES39.1	1	0	0	0	0	6	1	-2	528.514	4.625	768.976	102.326	260.556	406.095	0	1448.09	6	7.7	0.0147741	0.0245275	0.804973	51.824	17.745	31.274	21.153	2.953	-5.823	-7.954	-6.624	33.5	-2.479	12.592	-4.315	8.727	0.083	9	0.462	2	45.617	0	0	144.364	9	2	2	33	0	33	6
ES20.1	2	0	0	1	0	14	0	-2	304.472	2.868	763.503	583.262	107.483	72.757	0	1293.77	1	2	0.0063584	0.0026195	0.75207	37.328	11.979	13.862	3.129	6.435	-7.219	-4.566	-4.083	240.014	-1.547	134.554	-1.9	9.798	-0.813	7	1.012	1	94.267	0	0	50.634	2	1	2	0	0	0	0
ES19.1	0	1	0	0	0	4	0	1	179.261	1.397	417.833	211.175	36.024	170.633	0	702.002	1	3.7	0.0027797	0.0088552	0.914228	21.001	6.639	9.592	6.357	1.589	-0.651	-0.776	-4.46	1125.08	0.434	621.659	-3.261	8.919	-0.408	3	-0.304	3	90.863	0	0	22.934	2	0	0	6	0	6	0
ES13.1	0	0	0	0	0	8	1	-2	287.318	10.146	587.83	195.4	157.718	234.712	0	978.633	3	5.5	0.105188	0.0162058	0.810949	30.116	10.648	18.394	11.85	2.004	-3.59	-3.478	-5.71	316.415	-1.518	142.622	-2.831	8.692	0.592	3	-0.203	3	83.427	0	0	95.543	6	0	0	11	0	11	0
ES12.1	3	1	0	0	0	2	0	2	121.182	1.116	355.224	130.009	22.494	202.721	0	543.09	1	1.5	0.002292	0.0042227	0.906242	16.232	5.019	6.748	4.607	1.416	-0.683	-0.36	-4.742	1511.79	0.659	855.534	-3.091	9.227	-0.293	2	-0.293	3	92.143	0	0	15.582	1	0	0	6	0	6	0
ES11.1	0	2	0	0	2	12	0	-1	522.643	8.581	769.765	460.556	145.224	163.985	0	1520.72	4	10.75	0.0484221	0.0279306	0.830821	48.566	15.309	28.32	21.069	0.902	-0.361	-2.439	-3.755	10.616	-0.765	11.648	-6.591	8.837	0.163	8	-0.524	2	37.632	0	48.564	122.821	9	1	2	24	0	15	7
ES8.1	0	2	0	0	2	11	0	0	492.617	7.458	714.28	363.543	134.091	216.646	0	1431.74	4	10	0.0388537	0.0280002	0.86008	46.15	14.78	27.085	20.81	0.829	0.177	-2.136	-3.533	13.173	-0.511	15.149	-6.297	9.198	0.219	7	-0.536	2	51.838	0	50.053	115.433	8	0	2	24	0	15	7
ET20.1	0	0	0	0	0	5	0	-2	348.438	8.663	573.297	386.443	163.269	23.585	0	1082.38	4	6.9	0.0693382	0.0240713	0.889278	34.177	10.629	21.616	13.922	1.762	-3.454	-3.311	-3.436	280.299	-1.114	125.111	-3.965	9.49	0.206	8	0.007	2	81.07	0	0	99.925	5	0	1	15	3	9	10
ET14.1	7	0	0	0	0	17	2	-2	608.77	10.285	1054.44	759.266	186.909	108.263	0	2000.73	3	9.2	0.0528744	0.0151122	0.728231	64.033	20.155	31.077	13.97	6.471	-8.92	-7.65	-6.446	167.28	-2.811	71.612	-2.951	8.864	1.201	8	1.344	1	78.715	0	0	149.012	8	2	2	15	3	9	10
LI15.1	0	0	0	0	0	9	0	-2	360.406	1.615	654.993	363.17	149.872	141.95	0	1157.36	3	6.4	0.0022528	0.016924	0.813904	35.74	11.704	19.267	11.993	2.709	-4.3	-4.664	-5.22	375.544	-1.487	171.636	-2.918	8.608	-0.043	8	0.063	3	88.888	0	0	89.43	6	0	1	15	0	15	2
LI12.1	0	0	0	0	0	1	2	-1	174.156	7.513	360.615	0	152.208	208.407	0	571.296	1	4.75	0.0988144	0.013172	0.923342	18.057	6.453	11.185	8.963	0.184	-1.316	-1.631	-3.766	356.87	-0.687	162.43	-3.495	9.682	1.408	1	-0.65	2	73.708	0	0	77.314	3	0	0	10	0	10	0
NS11.1	1	0	0	0	0	2	0	-1	328.407	2.331	560.948	406.656	114.018	40.274	0	1056.62	0	8	0.0051417	0	0.894378	35.232	9.279	15.772	9.557	1.551	-2.333	-2.557	-3.433	821.614	-0.507	400.051	-3.287	10.645	1.271	4	-0.54	3	88.191	0	0	96.762	4	0	0	12	4	8	4
NS45.1	2	0	0	1	0	15	0	-2	282.465	6.701	740.051	617.283	107.494	15.274	0	1241.37	1	2	0.0361693	0.0027025	0.754809	34.04	11.033	12.996	2.461	6.029	-6.621	-4.111	-3.765	239.956	-1.598	134.519	-2.007	10.055	-0.81	3	0.821	1	91.89	0	0	50.639	2	1	1	0	0	0	0
NS44.1	2	0	0	1	0	15	0	-2	282.465	6.692	739.942	617.172	107.495	15.276	0	1241.31	1	2	0.036078	0.0027029	0.754897	34.038	11.032	12.994	2.461	6.029	-6.618	-4.111	-3.763	239.955	-1.598	134.518	-2.007	10.116	-0.747	3	0.821	1	91.888	0	0	50.64	2	1	1	0	0	0	0
NS31.1	4	0	0	0	0	1	0	0	164.204	0.255	395.103	245.012	88.739	61.351	0	638.876	0	4	0.0001015	0	0.907958	19.358	5.309	7.849	5.41	0.818	-1.447	-1.064	-3.314	1426.88	-0.214	726.482	-2.843	10.729	1.799	2	-0.64	3	88.19	0	0	54.582	2	0	0	6	0	6	0
NS29.1	1	0	0	0	0	3	0	0	166.219	2.958	401.848	245.247	88.916	67.686	0	647.153	2	1.5	0.0135191	0.0052789	0.900412	18.465	5.83	9.208	5.496	1.92	-2.283	-2.168	-3.466	1421.37	-0.348	723.452	-2.632	8.634	-0.165	4	-0.173	3	94.614	0	0	42.34	2	0	0	6	0	6	0
NS26 gama form.1	3	0	0	0	0	1	0	0	126.155	5.026	326.034	162.796	97.137	66.101	0	502.712	1	2.75	0.0502412	0.0084347	0.937811	13.954	4.474	7.523	5.567	0.837	-1.253	-0.971	-2.854	1187.82	-0.233	595.865	-2.981	10.581	0.412	2	-0.52	3	86.882	0	0	50.656	2	0	0	6	0	6	3
PG100.1	1	0	0	0	0	8	0	-2	476.738	3.651	775.977	647.829	115.331	12.818	0	1531.35	4	5.85	0.0087067	0.0150778	0.828004	50.116	14.134	25.405	12.314	5.123	-6.457	-6.179	-4.376	798.397	-1.04	387.847	-2.832	9.596	-0.94	7	1.074	1	95.926	0	0	74.732	4	1	2	17	0	17	17
PG10.1	4	0	0	0	0	11	1	-2	604.866	5.952	940.206	723.931	198.8	17.475	0	1875.24	5	11.9	0.0188926	0.0283015	0.782193	61.997	18.235	34.673	20.071	4.134	-6.833	-6.401	-5.14	129.027	-2.266	54.088	-4.066	9.219	-1.098	10	0.715	1	75.972	0	0	118.809	7	1	2	23	0	23	22
PG163.1	4	0	0	0	0	13	1	-2	622.881	6.489	959.09	737.271	209.009	12.81	0	1912.86	6	12.65	0.022011	0.0323077	0.777011	62.174	18.877	36.6	21.916	3.816	-6.472	-6.371	-5.201	103.244	-2.528	42.506	-4.078	9.545	-0.991	9	0.528	1	59.418	0	0	135.877	8	2	2	23	0	23	22
PG213.1	0	0	0	0	0	13	0	-2	278.391	4.081	686.229	481.848	130.962	73.419	0	1139.33	2	5.4	0.0146189	0.0111286	0.768769	31.796	10.748	15.529	8.141	3.172	-4.587	-2.741	-5.624	567.522	-1.697	268.185	-2.426	10.17	0.314	4	0.042	3	94.808	0	0	72.881	3	0	0	0	0	0	0
PG280.1	0	0	0	0	0	13	1	-2	276.375	4.429	699.299	431.34	130.595	137.364	0	1140.14	2	5.1	0.0172066	0.0103139	0.754758	32.439	11.247	15.666	8.31	3.364	-4.91	-2.805	-6.155	572.094	-1.748	270.521	-2.194	9.384	0.383	2	0.089	3	95.998	0	0	58.273	3	0	0	0	0	0	0
PG318.1	9	0	0	0	1	0	0	-1	85.105	5.101	263.357	169.708	93.649	0	0	373.53	1	2.5	0.0696615	0.0094928	0.952441	8.795	2.685	5.789	8.405	-0.659	1.108	0.3	-0.927	540.281	-0.125	646.99	-3.245	9.605	-1.422	1	-1.061	2	71.997	0	47.137	45.807	2	0	0	5	0	5	3
PG301.1	2	0	0	0	0	7	2	-2	202.25	5.752	541.944	415.981	125.963	0	0	855.36	0	4	0.0386785	0	0.8041	23.583	6.785	9.48	4.276	2.05	-3.253	-1.513	-4.702	632.989	-1.157	301.775	-3.169	11.139	0.272	0	-0.266	3	89.089	0	0	73.705	4	0	0	0	0	0	0
PG325.1	1	1	0	1	0	1	0	-1	167.167	4.509	354.829	112.251	174.874	67.704	0	558.616	3	5	0.0364019	0.0244069	0.924461	16.206	5.951	12.61	11.321	-2.329	-0.84	-0.254	-1.996	13.743	-0.462	6.763	-6.471	9.696	-0.388	3	-0.797	2	33.679	0	0	91.458	5	0	1	9	0	9	3
PG93.1	5	0	0	0	0	14	1	-2	638.88	4.726	928.599	700.9	217.44	10.259	0	1895.31	7	14.35	0.0117822	0.0408858	0.797608	60.805	18.784	38.47	24.801	2.893	-5.297	-5.954	-4.856	85.884	-2.559	34.837	-4.147	9.462	-1.076	10	0.167	1	52.582	0	0	152.333	9	2	1	23	0	23	22
PG25.1	4	0	0	0	0	12	1	-2	620.865	4.679	919.424	707.483	202.151	9.79	0	1870.87	6	13.6	0.0117031	0.0362325	0.79863	61.107	18.233	36.699	22.91	3.298	-5.778	-5.983	-4.837	119.924	-2.273	49.975	-4.059	9.265	-1.074	11	0.364	1	57.546	0	0	135.771	8	2	2	23	0	23	22
PP30.1	2	0	0	0	0	8	1	-2	520.619	14.252	720.133	417.999	233.79	68.344	0	1440.39	6	11.4	0.141017	0.0387764	0.856523	47.006	14.969	32.793	21.759	1.523	-4.059	-5.263	-4.18	60.099	-2.043	23.684	-4.819	10.185	0.634	9	-0.017	2	41.785	0	0	161.381	9	2	1	23	0	23	16
PP5.1	1	0	0	0	0	6	2	-2	521.049	11.172	729.399	412.75	182.31	92.087	42.252	1446.98	4	8.95	0.0862605	0.0245408	0.848218	48.781	14.685	28.461	16.706	3.273	-5.407	-6.477	-4.427	184.951	-1.384	136.013	-3.979	10.06	0.461	9	0.495	2	73.726	0	0	124.665	7	1	1	23	0	23	14
PP47.1	0	2	0	0	0	6	2	1	280.409	5.238	631.638	560.258	71.38	0	0	1085.82	0	8	0.0252725	0	0.808849	33.448	8.774	14.724	8.281	0.935	-0.582	0.698	-6.077	129.659	0.272	66.551	-6.384	9.242	-0.689	5	-0.625	2	70.235	0	0	65.456	4	0	0	10	0	10	8
PP48.1	0	0	0	0	0	4	2	-2	526.539	10.133	646.227	346.288	182.07	117.869	0	1329.88	3	13.95	0.0772136	0.0373895	0.905016	45.625	13.368	28.536	20.567	0.814	-3.04	-4.819	-3.631	185.923	-1.16	80.276	-4.076	9.893	1.377	4	-0.355	2	59.372	0	0	165.734	10	1	0	27	0	25	15
PP49.1	4	1	0	0	0	1	0	2	141.213	2.661	349.203	309.229	39.974	0	0	560.54	1	1.75	0.0126288	0.0050114	0.941508	15.637	4.268	6.675	3.799	1.219	-0.635	-0.336	-3.205	1032.11	0.601	566.323	-4.223	9.238	-2.391	2	-0.233	3	88.021	0	0	25.887	2	0	0	8	0	8	7
PP62.1	0	0	0	0	0	6	2	-2	502.603	9.754	719.83	468.416	170.978	80.437	0	1416.63	4	10.95	0.0671543	0.0304238	0.847434	47.455	13.967	28.512	18.482	2.265	-4.583	-5.135	-4.384	236.875	-1.385	104.299	-3.811	10.394	0.657	7	0.127	2	69.751	0	0	136.187	8	1	1	24	3	21	16
PUG2.1	1	1	0	0	0	0	1	2	153.224	3.62	358.195	307.43	50.764	0	0	587.273	0	4	0.0223101	0	0.946831	17.349	4.452	7.268	4.866	0.3	0.309	0.491	-3.118	815.457	0.584	439	-4.518	9.306	-0.688	3	-0.747	3	80.812	0	0	32.791	2	0	0	9	0	9	7
PUG1.1	0	1	0	0	0	0	1	1	139.197	4.249	337.31	265.355	71.955	0	0	537.014	1	3.5	0.0336214	0.0103762	0.947239	15.337	4.306	8.003	5.932	0.229	-0.193	0.146	-3.112	513.397	0.427	266.234	-4.908	9.636	-0.79	2	-0.494	3	76.801	0	0	42.027	2	0	0	9	0	9	7
PUG41.1	2	1	0	0	0	2	1	1	141.213	3.775	382.473	320.9	61.573	0	0	603.364	0	2.5	0.0236172	0	0.902854	16.708	4.262	6.153	3.08	1.061	-0.611	0.1	-3.83	644.026	0.338	340.155	-4.525	9.401	-0.727	1	-0.384	3	83.431	0	0	41.861	2	0	0	6	0	6	5
PUG38.1	1	0	0	1	0	14	0	-2	278.434	6.705	713.868	535.941	107.495	70.432	0	1195.38	1	2	0.0376135	0.0028016	0.763044	33.368	10.922	12.934	2.994	5.798	-6.297	-4.028	-3.895	239.953	-1.511	134.517	-1.908	8.744	0.419	3	0.734	1	90.537	0	0	50.64	2	1	1	0	0	0	0
PUG42.1	1	1	0	0	0	2	1	2	155.239	2.898	398.233	352.93	45.303	0	0	650.053	0	4	0.0129169	0	0.911298	18.577	4.717	7.412	4.484	0.747	-0.124	0.498	-3.693	918.729	0.478	499.39	-4.225	9.237	-0.728	2	-0.65	3	84.358	0	0	32.97	2	0	0	6	0	6	5
SI53.1	0	0	0	0	0	5	0	-2	316.267	6.519	543.012	93.327	241.496	208.188	0	921.931	3	5.25	0.0460932	0.016746	0.843636	29.519	10.569	17.814	12.547	1.169	-3.413	-4.401	-5.055	50.792	-2	19.745	-4.757	8.859	0.74	5	-0.15	3	64.318	0	0	127.751	7	0	0	16	0	16	0
SI38.1	5	0	0	0	0	1	1	1	138.123	1.063	281.172	72.227	54.483	154.461	0	436.954	1	2.25	0.0025849	0.0080022	0.990415	12.166	4.712	5.986	5.277	0.921	-0.713	-1.631	-2.424	3014.63	0.133	1630.59	-1.883	8.761	-0.025	1	-0.596	3	94.613	0	0	41.199	3	0	0	9	0	9	1
SI1.1	3	1	0	0	1	5	0	-1	131.177	6.943	360.451	161.539	198.912	0	0	543.875	5	3	0.0886399	0.0186106	0.893959	12.401	5.628	13.639	13.729	-1.821	1.873	0.997	-2.6	16.801	-0.999	13.303	-6.768	9.466	-1.046	3	-1.257	2	38.215	0	35.325	93.755	4	0	1	0	0	0	0
SM19.1	1	0	0	0	0	8	0	-2	482.443	7.255	709.535	154.233	273.765	281.537	0	1314.38	5	9.65	0.0400465	0.0304116	0.817846	43.999	15.481	28.282	20.267	1.455	-4.34	-6.149	-5.822	25.107	-2.647	9.22	-4.805	8.705	0.631	10	-0.092	1	47.56	0	0	172.114	10	1	1	25	0	25	4
SM13.1	0	0	0	0	0	6	0	-2	466.443	4.425	751.288	195.133	235.813	320.342	0	1340.5	3	7.95	0.014606	0.0183283	0.782595	46.7	15.386	24.844	16.211	2.825	-5.942	-6.697	-6.578	57.502	-2.365	22.58	-4.161	9.052	0.319	8	0.369	2	74.983	0	0	143.286	9	0	2	26	0	26	4
SM12.1	0	0	0	0	0	7	0	-2	482.443	5.602	734.062	186.291	247.829	299.942	0	1339.01	4	9.65	0.023441	0.0262921	0.800367	45.803	15.473	27.098	19.031	1.934	-4.957	-6.299	-6.193	44.232	-2.438	17.004	-4.358	8.828	0.423	8	0.028	2	67.725	0	0	160.488	10	0	1	26	0	26	4
SM33.1	2	0	0	0	0	8	0	-2	482.443	4.135	740.594	181.262	307.321	252.011	0	1344.77	5	9.65	0.0127174	0.0291361	0.795578	44.933	15.851	28.265	20.37	1.33	-4.801	-6.149	-6.042	12.066	-3.156	4.176	-5.528	8.661	0.55	10	-0.059	1	41.132	0	0	176.427	10	1	2	25	0	25	4
SM29.1	0	0	0	0	0	7	0	-2	480.427	9.316	754.793	147.203	275.028	332.563	0	1343.61	4	8.45	0.0645902	0.0223902	0.780165	46.299	16.016	27.283	18.306	2.225	-5.588	-6.824	-6.675	24.424	-2.871	8.949	-4.745	8.807	0.612	7	0.193	2	64.814	0	0	162.162	10	0	1	26	0	26	2
SM28.1	0	0	0	0	0	7	0	-2	482.443	5.272	756.011	173.135	269.959	312.917	0	1359.91	4	9.65	0.0204371	0.0255287	0.785196	46.763	15.973	27.46	19.323	1.899	-5.297	-6.299	-6.5	27.282	-2.778	10.086	-4.72	8.962	0.456	8	0.055	2	63.761	0	0	163.191	10	0	1	26	0	26	4
SM39.1	1	0	0	0	0	5	1	-2	466.443	6.189	689.861	215.141	269.505	205.216	0	1274.14	3	8.25	0.0300582	0.0207135	0.823912	43.586	14.08	24.304	16.026	1.984	-5.022	-6.326	-5.36	27.554	-2.385	10.195	-5.284	8.983	0.459	9	0.242	2	64.339	0	0	162.026	9	0	1	26	0	26	8
SM38.1	1	0	0	0	0	6	1	-2	482.443	4.587	690.27	219.603	294.258	176.409	0	1289.49	4	9.95	0.0163167	0.0288293	0.830028	43.284	14.412	26.455	18.917	1.111	-4.387	-5.931	-5.124	16.049	-2.646	5.684	-5.745	8.942	0.593	9	-0.044	2	55.028	0	0	184.124	10	0	2	26	0	26	8
SM37.1	2	0	0	0	0	8	0	-2	482.443	6.134	742.133	182.111	308.21	251.812	0	1345.32	5	9.65	0.0279642	0.0290757	0.794146	44.954	15.866	28.479	20.378	1.324	-4.824	-6.149	-6.064	11.834	-3.177	4.089	-5.545	8.766	0.577	10	-0.06	1	40.949	0	0	176.354	10	1	2	25	0	25	4
SM7.1	0	0	0	0	0	8	0	-2	358.39	3.781	629.454	329.746	128.932	170.775	0	1120.14	3	6.4	0.0127624	0.0176107	0.828674	35.168	11.408	19.234	12.206	2.675	-4.047	-4.626	-5.119	593.244	-1.17	281.347	-2.526	8.631	0.007	7	0.028	3	92.245	0	0	87.295	6	0	1	15	0	15	2
SO63.1	0	0	0	0	0	4	0	-2	300.267	5.095	528.607	92.512	196.828	239.267	0	895.439	2	4.5	0.0289875	0.0120391	0.849943	29.398	10.007	15.554	10.437	1.798	-3.627	-4.429	-5.101	134.705	-1.494	56.665	-3.92	9.087	0.729	4	-0.004	3	75.583	0	0	107.681	6	0	0	16	0	16	0
SO56.1	0	0	0	1	0	10	1	-2	314.294	10.058	564.491	40.506	294.867	229.118	0	969.937	5	5	0.104293	0.0198061	0.839467	28.43	12.009	21.132	14.684	1.31	-2.64	-3.99	-3.415	4.011	-2.829	1.615	-5.187	8.848	0.884	4	-0.555	2	45.414	0	0	138.076	6	0	1	12	0	12	0
SO41.1	0	0	0	0	0	10	1	-2	326.346	4.338	580.723	304.862	161.396	114.465	0	1031.61	4	10	0.0182401	0.0344399	0.850236	29.803	10.661	20.882	16.495	0.5	-2.194	-2.44	-4.501	292.002	-1.528	130.766	-3.131	9.231	0.031	6	-0.732	3	74.002	0	0	105.588	7	0	0	12	0	12	5
SO1.1	0	0	0	1	0	4	0	-1	332.439	8.215	569.834	428.854	107.516	33.464	0	1052.15	3	3.5	0.0641341	0.0106385	0.87795	33.704	9.763	17.814	9.008	3.838	-4.39	-4.659	-1.859	239.841	-0.608	134.449	-2.999	8.973	0.17	4	0.312	3	92.013	0	0	71.169	4	0	0	14	0	14	8
SO68.1	2	0	0	1	0	3	0	-1	472.707	3.183	714.858	555.75	140.97	18.138	0	1431.72	3	5.4	0.0070784	0.0130838	0.859376	49.39	13.202	23.824	11.573	5.248	-6.551	-6.497	-2.086	115.527	-0.89	61.046	-3.766	9.392	-1.028	4	1.054	1	81.632	0	0	85.009	4	1	1	22	0	22	20
SO81.1	0	0	0	0	0	5	0	-2	316.267	5.497	533.163	84.541	231.64	216.981	0	912.922	3	5.25	0.0331036	0.0170553	0.853613	29.243	10.512	17.534	12.516	1.202	-3.258	-4.401	-4.935	62.988	-1.857	24.916	-4.544	9.115	0.784	5	-0.163	3	66.187	0	0	127.853	7	0	0	16	0	16	0
SO79.1	0	0	0	0	0	4	0	-1	314.294	4.501	543.563	155.709	138.494	249.36	0	945.483	1	4.5	0.0214311	0.0082787	0.857072	31.497	9.963	14.492	8.68	2.678	-3.925	-4.765	-5.034	481.456	-0.935	224.508	-2.809	9.159	0.912	4	0.163	3	90.638	0	0	90.716	6	0	0	16	0	16	0
SO82.1	0	0	0	0	0	5	0	-2	330.293	6.275	564.33	175.141	188.262	200.927	0	974.168	2	5.25	0.0404177	0.0131565	0.842147	31.541	10.427	16.72	10.722	2.01	-3.86	-4.751	-5.044	162.409	-1.508	69.361	-3.801	9.082	0.76	5	0.03	3	78.28	0	0	113.662	7	0	0	16	0	16	0
SO97.1	2	0	0	1	0	2	0	-1	456.707	2.781	704.98	589.986	96.848	18.146	0	1411.93	2	3.7	0.0054771	0.0074223	0.863369	49.24	12.493	21.198	8.331	6.301	-7.252	-6.947	-2.022	302.757	-0.423	172.947	-3.048	9.335	-1.064	3	1.433	1	95.286	0	0	63.317	3	1	1	22	0	22	20
SO123.1	2	0	0	1	0	2	0	-1	456.707	3.86	693.191	579.329	100.858	13.004	0	1397.64	2	3.7	0.0106616	0.0075486	0.872118	48.62	12.361	21.091	8.295	6.179	-7.042	-6.947	-1.856	277.372	-0.441	157.327	-3.14	9.507	-0.976	3	1.397	1	93.895	0	0	63.586	3	1	1	22	0	22	20
SO121.1	3	0	0	0	0	13	1	-2	576.855	4.847	945.339	776.199	163.367	5.773	0	1861.07	4	10.2	0.0126262	0.0215795	0.774019	60.034	17.642	31.21	16.182	5.103	-7.225	-6.719	-5.216	279.697	-2.038	124.82	-3.262	9.175	-1.396	6	0.937	1	74.699	0	0	97.957	6	2	1	23	0	23	20
SO117.1	2	0	0	1	0	2	0	-1	456.707	3.895	698.428	581.554	98.96	17.915	0	1409.14	2	3.7	0.0107665	0.007492	0.870322	49.127	12.48	21.268	8.328	6.271	-7.135	-6.947	-1.908	289.111	-0.428	164.536	-3.088	9.508	-0.987	3	1.428	1	94.752	0	0	63.886	3	1	1	22	0	22	20
SO108.1	1	0	0	0	0	6	0	-2	176.126	7.005	348.588	81.662	256.681	10.245	0	542.995	4	7.9	0.0903567	0.0453257	0.923387	11.822	6.17	14.977	14.69	-1.851	-0.64	-0.761	-2.821	36.458	-1.805	13.798	-5.638	9.468	0.22	5	-0.947	2	44.059	0	0	129.063	6	0	0	5	0	5	1
SO105.1	0	0	0	0	0	3	0	-2	270.241	6.751	492.638	0	204.381	288.257	0	821.304	2	3.75	0.0554966	0.0107651	0.86094	27.541	9.713	15.032	10.217	1.628	-3.374	-4.101	-5.157	114.223	-1.456	47.412	-3.983	9.174	0.698	3	-0.031	3	73.306	0	0	100.445	5	0	0	16	0	16	0
ST6.1	2	0	0	0	0	7	0	-2	580.547	4.71	887.09	272.975	197.671	416.445	0	1635.96	1	7.5	0.01356	0.0084546	0.756911	58.799	18.274	25.811	13.339	5.51	-8.404	-9.952	-7.451	132.248	-2.159	55.549	-3.023	8.811	0.777	6	1.246	1	71.261	0	0	150.782	10	2	1	32	0	32	0
TP2.1	2	0	0	0	0	2	2	-1	278.304	7.254	435.467	315.361	86.812	33.294	0	808.886	1	7.75	0.0650473	0.017797	0.964128	25.251	7.478	14.36	10.241	0.726	-1.463	-1.578	-2.271	1488.21	-0.18	760.289	-2.81	10.724	0.298	2	-0.605	3	87.98	0	0	79.459	5	0	0	15	6	6	10
TP1.1	2	0	0	0	0	2	2	-1	278.304	10.08	439.416	317.876	89.098	32.442	0	810.941	1	7.75	0.125283	0.017637	0.95708	25.325	7.447	15.206	10.26	0.715	-1.522	-1.578	-2.381	1415.75	-0.206	720.358	-2.855	10.748	0.342	2	-0.606	3	87.53	0	0	79.886	5	0	0	15	6	6	10
TP29.1	0	0	0	0	0	5	1	-2	278.304	7.377	515.577	253.944	155.054	106.579	0	907.31	1	7.75	0.0599732	0.0150317	0.879107	27.964	8.804	15.412	10.735	0.859	-2.216	-2.206	-3.996	335.368	-1.075	151.878	-3.522	10.388	0.737	4	-0.566	3	77.176	0	0	109.404	5	0	0	10	0	10	4
TP28.1	0	0	0	0	0	5	1	-2	278.304	7.452	519.499	259.828	153.481	106.19	0	907.364	1	7.75	0.0612074	0.0149182	0.872505	27.962	8.758	15.4	10.731	0.864	-2.279	-2.206	-4.101	347.09	-1.082	157.624	-3.494	10.38	0.727	4	-0.571	3	77.476	0	0	109.032	5	0	0	10	0	10	4
TP21.1	1	0	0	0	0	5	1	-2	278.304	9.524	502.527	289.562	178.962	34.003	0	906.247	1	8.7	0.100097	0.0173125	0.901233	27.228	8.574	16.28	11.308	0.24	-1.7	-1.849	-3.292	198.977	-1.207	86.385	-4.218	10.501	0.766	6	-0.724	3	69.494	0	0	118.842	5	0	0	10	0	10	4
UD18.1	0	0	0	0	0	10	1	-2	312.319	3.471	563.046	191.811	232.866	138.369	0	978.279	5	10.95	0.0123145	0.0434865	0.84644	27.897	11.036	22.466	19.502	-0.675	-1.864	-1.915	-4.677	61.324	-2.206	24.206	-4.364	8.999	0.311	5	-0.933	2	54.986	0	0	124.886	7	0	0	12	0	12	5
UD17.1	0	0	0	1	0	15	0	-2	296.449	5.677	607.375	426.71	142.086	38.579	0	1122.7	2	3.7	0.0287022	0.0086151	0.860105	29.514	10.411	14.293	5.674	4.178	-3.406	-3.673	-2.172	112.746	-1.621	59.459	-2.562	9.29	0.018	3	0.093	3	88.135	0	0	72.692	3	0	0	0	0	0	0
UD14.1	0	0	0	0	0	2	0	0	136.15	5.398	341.202	82.039	107.012	152.151	0	523.148	1	2.75	0.0556962	0.0080597	0.920245	14.951	5.183	8.07	6.035	1.211	-1.066	-1.338	-3.548	957.432	-0.399	471.987	-2.764	9.478	0.551	1	-0.519	3	87.395	0	0	51.556	2	0	0	6	0	6	0
UD12.1	11	0	0	1	0	0	0	-1	46.026	6.058	179.854	25.38	154.474	0	0	221.153	1	2	0.165961	0.0111201	0.983348	2.697	1.613	5.092	4.637	-0.304	1.08	0.017	0.006	86.024	-0.502	44.385	-4.366	10.882	-1.065	0	-1.138	2	59.792	0	0	62.32	2	0	0	0	0	0	0
WS1.1	1	2	0	0	0	4	1	2	224.345	2.854	519.135	453.466	65.669	0	0	878.079	0	3	0.009277	0	0.854227	26.418	6.787	9.493	3.488	2.054	-1.394	-0.421	-5.343	146.88	0.519	76.154	-6.471	9.292	-0.708	2	0.195	3	77.758	0	0	53.039	3	0	0	12	0	12	10
WS41.1	0	0	0	0	0	5	2	-2	470.605	10.33	717.329	465.4	173.176	78.753	0	1406.46	1	9.4	0.0758636	0.0131042	0.846316	47.674	13.203	23.542	12.78	3.068	-4.983	-5.213	-4.394	225.774	-1.35	99.026	-3.954	10.451	0.66	4	0.358	3	87.036	0	0	114.988	6	0	0	24	3	21	16
WS40.1	0	0	0	0	0	4	2	-1	470.605	8.34	697.762	479.606	140.347	77.808	0	1393.6	2	9.45	0.049914	0.0191531	0.864735	47.793	13.064	24.646	14.237	3.154	-4.952	-5.191	-4.092	462.367	-0.929	214.902	-3.448	10.005	0.482	5	0.427	3	93.113	0	0	105.547	6	0	0	24	3	21	16
WS37.1	0	0	0	0	0	4	2	-2	470.605	9.845	709.244	477.875	151.055	80.314	0	1401.17	2	9.45	0.0691714	0.018843	0.853815	48.12	13.23	25.042	14.355	3.119	-5.139	-5.191	-4.28	365.967	-1.059	166.91	-3.636	10.183	0.652	5	0.436	3	91.088	0	0	108.293	6	0	0	24	3	21	16
WS36.1	0	0	0	0	0	4	2	-1	470.605	8.643	689.103	478.53	129.809	80.764	0	1387.84	2	9.45	0.0538225	0.0193938	0.873187	47.59	12.961	24.612	14.165	3.204	-4.812	-5.191	-3.969	581.999	-0.813	275.587	-3.243	10.063	0.295	5	0.421	3	95.192	0	0	101.385	6	0	0	24	3	21	16
WS61.1	0	0	0	0	0	5	2	-2	470.605	4.841	697.292	466.536	161.121	69.634	0	1384.37	1	8.45	0.0169319	0.0121183	0.861492	46.703	12.849	21.858	11.652	3.416	-5.002	-5.604	-4.105	293.757	-1.185	131.616	-3.764	10.279	0.353	5	0.505	3	91.117	0	0	112.212	6	0	0	24	3	21	16
WS56.1	1	0	0	0	0	4	2	-1	472.62	10.89	699.653	480.54	145.118	73.995	0	1396.99	2	9.45	0.0848871	0.0191013	0.863795	47.892	13.1	25.176	14.248	3.137	-4.983	-5.101	-4.089	416.624	-0.974	192.016	-3.549	10.541	0.521	3	0.435	3	92.2	0	0	107.09	6	0	0	24	3	21	18
WS50.1	0	0	0	0	0	4	2	-1	470.605	7.869	707.515	496.118	139.982	71.415	0	1393.49	2	8.5	0.0444337	0.0169902	0.852769	47.727	13.024	23.975	13.279	3.515	-5.418	-5.561	-4.255	466.072	-0.961	216.764	-3.464	10.017	0.26	6	0.587	3	95.289	0	0	105.432	6	0	0	24	3	21	16
WS44.1	0	0	0	0	0	5	2	-2	472.62	8.319	727.503	547.738	174.985	4.78	0	1427.23	1	9.4	0.0484862	0.0129209	0.842674	47.799	12.879	23.093	12.313	3.096	-5.158	-5.124	-4.1	217.028	-1.381	94.886	-4.248	10.263	0.373	5	0.41	3	86.894	0	0	114.56	6	0	0	24	3	21	18
WS95.1	8	0	0	0	1	15	1	-2	624.689	6.86	1058.7	343.582	232.059	483.056	0	1936.04	5	9.5	0.0243041	0.0200649	0.709583	66.308	23.304	35.29	22.125	5.024	-8.135	-8.585	-7.161	41.761	-3.413	24.672	-2.655	8.775	0.549	9	0.685	1	59.453	0	21.924	158.703	10	2	2	27	0	27	2
WS148.1	0	0	0	0	0	5	1	-2	470.605	10.782	708.57	446.654	154.288	107.629	0	1401.8	3	7.25	0.0829256	0.0177221	0.85488	47.763	13.677	25.403	13.638	3.854	-5.601	-6.212	-4.393	341.029	-1.145	154.651	-3.504	9.419	0.327	8	0.75	3	94.846	0	0	107.848	6	0	1	23	0	23	14
WS147.1	0	0	0	0	0	5	2	-2	486.604	8.447	705.388	480.733	141.147	83.508	0	1388.99	3	9.25	0.0513727	0.022713	0.853499	47.02	13.306	25.674	15.347	3.081	-4.993	-5.528	-4.301	454.364	-1.03	210.884	-3.347	10.162	0.378	7	0.394	3	92.547	0	0	115.357	7	0	1	24	3	21	16
WS145.1	0	0	0	0	0	5	2	-2	486.604	7.445	694.754	460.854	150.024	83.876	0	1387.75	3	9.25	0.0399412	0.0230606	0.866047	46.974	13.353	25.596	15.384	3.027	-4.826	-5.528	-4.1	374.304	-1.071	171.024	-3.509	10.263	0.471	7	0.406	3	90.726	0	0	117.374	7	0	1	24	3	21	16
WS144.1	0	0	0	0	0	5	1	-2	470.605	6.952	710.165	444.643	150.474	115.048	0	1398.53	3	7.25	0.0345554	0.0176823	0.851635	47.703	13.678	24.697	13.666	3.866	-5.627	-6.212	-4.481	370.646	-1.121	169.218	-3.407	9.759	0.461	8	0.739	3	95.563	0	0	106.465	6	0	1	23	0	23	14
WS132.1	0	0	0	0	0	6	2	-2	502.603	9.754	719.83	468.416	170.978	80.437	0	1416.63	4	10.95	0.0671543	0.0304238	0.847434	47.455	13.967	28.512	18.482	2.265	-4.583	-5.135	-4.384	236.875	-1.385	104.299	-3.811	10.394	0.657	7	0.127	2	69.751	0	0	136.187	8	1	1	24	3	21	16
[truncated: 2 more columns]
